# Supplementary material for: Evaluation of subclinical ventricular systolic dysfunction assessed using global longitudinal strain in liver cirrhosis: A systematic review, meta-analysis, and meta-regression
Source: PLoS One. 2022 Jun 7;17(6):e0269691. doi: 10.1371/journal.pone.0269691 (PMC9173645; doi:10.1371/journal.pone.0269691)
Supplement: S1 Raw data — (XLSX) [file pone.0269691.s038.xlsx]

## Sheet: RECORDS SCREENED
AUTHOR	TITLE	JOURNAL	ABSTRACT	YEAR	VOLUME	ISSUE	DECISION	REASON
		Ann Surg.		2000	232	3	EXCLUDED	NOT RELEVANT
		Book Section		2004			EXCLUDED	NOT RELEVANT
		Book Section		2006			EXCLUDED	NOT RELEVANT
		Book Section		2010			EXCLUDED	NOT RELEVANT
		Book Section		2011			EXCLUDED	NOT RELEVANT
		HPB (Oxford).		2012	14	Suppl 2	EXCLUDED	NOT RELEVANT
		J Family Med Prim Care.		2018	7	Suppl 2	EXCLUDED	NOT RELEVANT
		Cochrane Database Syst Rev.		2019	2019	12. doi:10.1002/14651858.CD013319.pub2.	EXCLUDED	NOT RELEVANT
	1st Asean Conference on Medical Sciences18th – 21th May 2001Held at the Renaissance Hotel Kota Bharu, Kelantan, Malaysia	Obes Facts.		2018	11	Suppl 1	EXCLUDED	NOT RELEVANT
Farrar, C. T., DePeralta, D. K., Day, H., Rietz, T. A., Wei, L., Lauwers, G. Y., Keil, B., Subramaniam, A., Sinskey, A. J., Tanabe, K. K., Fuchs, B. C. and Caravan, P.	3D molecular MR imaging of liver fibrosis and response to rapamycin therapy in a bile duct ligation rat model	Tex Heart Inst J.	Background & Aims: Liver biopsy, the gold standard for assessing liver fibrosis, suffers from limitations due to sampling error and invasiveness. There is therefore a critical need for methods to non-invasively quantify fibrosis throughout the entire liver. The goal of this study was to use molecular Magnetic Resonance Imaging (MRI) of Type I collagen to non-invasively image liver fibrosis and as…	2017	44	2	EXCLUDED	NOT RELEVANT
Farooqi, Kanwal M., Saeed, Omar, Zaidi, Ali, Sanz, Javier, Nielsen, James C., Hsu, Daphne T. and Jorde, Ulrich P.	3D Printing to Guide Ventricular Assist Device Placement in Adults With Congenital Heart Disease and Heart Failure	JACC: Heart Failure	As the population of adults with congenital heart disease continues to grow, so does the number of these patients with heart failure. Ventricular assist devices are underutilized in adults with congenital heart disease due to their complex anatomic arrangements and physiology. Advanced imaging techniques that may increase the utilization of mechanical circulatory support in this population must b…	2016	4	4	EXCLUDED	NOT RELEVANT
Gualandro, D. M., Yu, P. C., Caramelli, B., Marques, A. C., Calderaro, D., Fornari, L. S., Pinho, C., Feitosa, A. C. R., Polanczyk, C. A., Rochitte, C. E., Jardim, C., Vieira, C. L. Z., Nakamura, D. Y. M., Iezzi, D., Schreen, D., Adam, E. L., D’Amico, E. A., de Lima, E. Q., Burdmann Ede, A., Mateo, E. I. P., Braga, F. G. M., Machado, F. S., de Paula, F. J., do Carmo, G. A. L., Feitosa-Filho, G. S…	3rd Guideline for Perioperative Cardiovascular Evaluation of the Brazilian Society of Cardiology	Arq Bras Cardiol.		2017	109	3 Suppl 1	EXCLUDED	NOT RELEVANT
	The 3rd National Festival & International Congress on Stem Cell & Regenerative Medicine	Indian J Nephrol.		2018	28	Suppl 1	EXCLUDED	NOT RELEVANT
Lombaard, Stefan, Davies, Joanna M. and Rooke, G. Alec	4 - Anesthesia for Interventional Cardiology	Book Section		2018			EXCLUDED	NOT RELEVANT
Dyverfeldt, P., Bissell, M., Barker, A. J., Bolger, A. F., Carlhäll, C. J., Ebbers, T., Francios, C. J., Frydrychowicz, A., Geiger, J., Giese, D., Hope, M. D., Kilner, P. J., Kozerke, S., Myerson, S., Neubauer, S., Wieben, O. and Markl, M.	4D flow cardiovascular magnetic resonance consensus statement	Transplantation.	Pulsatile blood flow through the cavities of the heart and great vessels is time-varying and multidirectional. Access to all regions, phases and directions of cardiovascular flows has formerly been limited. Four-dimensional (4D) flow cardiovascular magnetic resonance (CMR) has enabled more comprehensive access to such flows, with typical spatial resolution of 1.5×1.5×1.5 – 3×3×3 mm3, typical temp…	2021	105	7	EXCLUDED	NOT RELEVANT
Stankovic, Z., Allen, B. D., Garcia, J., Jarvis, K. B. and Markl, M.	4D flow imaging with MRI	Clin J Am Soc Nephrol.	Magnetic resonance imaging (MRI) has become an important tool for the clinical evaluation of patients with cardiovascular disease. Since its introduction in the late 1980s, 2-dimensional phase contrast MRI (2D PC-MRI) has become a routine part of standard-of-care cardiac MRI for the assessment of regional blood flow in the heart and great vessels. More recently, time-resolved PC-MRI with velocity…	2014	9	8	EXCLUDED	NOT RELEVANT
Luo, T., Chen, B. and Wang, X.	4-PBA prevents pressure overload-induced myocardial hypertrophy and interstitial fibrosis by attenuating endoplasmic reticulum stress	Eurasian J Med.	Our previous study indicated that attenuation of endoplasmic reticulum (ER) stress by administration of 4-phenylbutyric acid (4-PBA) could prevent cardiac rupture and remodeling in a mouse model of myocardial infarction (MI). However, whether 4-PBA is protective in hypertrophic heart disease is unclear. Thus, we tested the therapeutic effect of 4-PBA on pressure-overload induced myocardial hypert…	2015	47	2	EXCLUDED	NOT RELEVANT
Zaaroor, M., Sinai, A., Goldsher, D., Eran, A., Nassar, M., Schlesinger, I., Parker, J., Ravikumar, V., Ghanouni, P., Stein, S., Halpern, C., Krishna, V., Hargrove, A., Agrawal, P., Changizi, B., Bourekas, E., Knopp, M., Rezai, A., Mead, B., Kim, N., Mastorakos, P., Suk, J. S., Miller, W., Klibanov, A., Hanes, J., Price, R., Wang, S., Olumolade, O., Kugelman, T., Jackson-Lewis, V., Karakatsani, M…	5th International Symposium on Focused Ultrasound: North Bethesda, MD, USA. 28 August- 1 September 2016	PLoS One.		2017	12	3. doi:10.1371/journal.pone.0172147.	EXCLUDED	NOT RELEVANT
Fink, Scott A. and Brown, Robert S.	7 - Current Indications, Contraindications, Delisting Criteria, and Timing for Liver Transplantation	Book Section		2005			EXCLUDED	NOT RELEVANT
Dimopoulos, Konstantinos, Alonso-Gonzalez, Rafael and D’Alto, Michele	7 - Heart Failure, Exercise Intolerance, and Physical Training	Book Section		2018			EXCLUDED	NOT RELEVANT
Gabutti, V. and Borgna-Pignatti, C.	9 Clinical manifestations and therapy of transfusional haemosiderosis	Baillière's Clinical Haematology	Summary Long-term blood transfusions lead to the accumulation of iron that in the absence of chelation therapy causes complications such as liver cirrhosis, growth failure, hypogonadism, hypothyroidism, hypoparathyroidism, diabetes and myocardiopathy. The last still represents the most frequent cause of death in haemosiderotic transfusion-dependent patients. At the moment the only chelator widely…	1994	7	4	EXCLUDED	NOT RELEVANT
	10th Congress of International Society of Systemic Auto-Inflammatory Diseases (ISSAID): Genoa, Italy. 31 March - 3 April 2019	Eur Heart J Case Rep.		2020	4	4	EXCLUDED	NOT RELEVANT
Ley, Timothy J., Griffith, Patricia and Nienhuis, Arthur W.	11 - Transfusion Haemosiderosis and Chelation Therapy	Clinics in Haematology		1982	11	2	EXCLUDED	NOT RELEVANT
Mavroudis, Constantine, Deal, Barbara J. and Backer, Carl L.	11 - Venous Shunts and the Fontan Circulation in Adult Congenital Heart Disease	Book Section		2011			EXCLUDED	NOT RELEVANT
Nejabat, M., Leisser, A., Karanikas, G., Wadsak, W., Mitterhauser, M., Mayerhöfer, M., Kienbacher, C., Trauner, M., Hacker, M. and Haug, A. R.	[11C]acetate PET as a tool for diagnosis of liver steatosis	Medicine (Baltimore).	Purpose: To investigate [11C]acetate PET-surrogate parameter of fatty acid synthase activity—as suitable tool for diagnosis and monitoring of liver steatosis. Methods: In this retrospective study, data were obtained from 83 prostatic carcinoma patients from 1/2008 to 1/2014. Mean HU was calculated from unenhanced CT of all patients from liver with liver HU less than 40 as threshold for liver stea…	2020	99	26. doi:10.1097/MD.0000000000020898.	EXCLUDED	NOT RELEVANT
Chapman, K., Holmes, M. and Seckl, J.	11β-Hydroxysteroid Dehydrogenases: Intracellular Gate-Keepers of Tissue Glucocorticoid Action	Am J Physiol Lung Cell Mol Physiol.	Glucocorticoid action on target tissues is determined by the density of “nuclear” receptors and intracellular metabolism by the two isozymes of 11β-hydroxysteroid dehydrogenase (11β-HSD) which catalyze interconversion of active cortisol and corticosterone with inert cortisone and 11-dehydrocorticosterone. 11β-HSD type 1, a predominant reductase in most intact cells, catalyzes the regeneration of …	2019	316	5	EXCLUDED	NOT RELEVANT
	12th Annual World Congress on Insulin Resistance, Diabetes & Cardiovascular Disease (WCIRDC) November 20-22, 2014 Los Angeles, CA	Endocrine Practice		2015	21	1	EXCLUDED	NOT RELEVANT
Niculae, C. M., Manea, E., Jipa, R., Merisor, S., Moroti, R., Benea, S., Hristea, A., Neguț, A. C., Săndulescu, O., Streinu-Cercel, A., Mărculescu, D., Andrei, M. L., Ilie, V., Popa, M., Bleotu, C., Chifiriuc, C., Popa, M. I., Streinu-Cercel, A., Orfanu, A., Popescu, C., Leuștean, A., Catană, R., Negru, A., Badea, A., Orfanu, R., Tilișcan, C., Aramă, V., Aramă Ş, S., Vișan, C. A., Drăgănescu, A. …	The 12th Edition of the Scientific Days of the National Institute for Infectious Diseases “Prof. Dr. Matei Bals” and the 12th National Infectious Diseases Conference: Bucharest, Romania. 23–25 November 2016	PLoS One.	A1 The outcome of patients with recurrent versus non-recurrent pneumococcal meningitis in a tertiary health-care hospital in BucharestCristian-Mihail Niculae, Eliza Manea, Raluca Jipa, Simona Merisor, Ruxandra Moroti, Serban Benea, Adriana HristeaA2 Influence of bacteriophages on sessile Gram-positive and Gram-negative bacteriaAlina Cristina Neguț, Oana Săndulescu, Anca Streinu-Cercel, Dana Mărcu…	2012	7	12. doi:10.1371/journal.pone.0052678.	EXCLUDED	NOT RELEVANT
	12th EUNOS Congress	Intensive Care Med		2010	36	12	EXCLUDED	NOT RELEVANT
	13th Turkish Congress of Hepato-Pancreato-Biliary Surgery: 1–4 November 2017/Antalya	Malays J Med Sci.		2011	18	3	EXCLUDED	NOT RELEVANT
Bagheri, Shahrokh C.	14 - Medical Conditions	Book Section		2008			EXCLUDED	NOT RELEVANT
	14th Congress of the European Hematology Association, Berlin, Germany, June 4–7, 2009	BMC Cardiovasc Disord.		2019	19:.	doi	EXCLUDED	NOT RELEVANT
Schwerzmann, Markus, Heggie, Jane, Maxwell, Bryan and Colman, Jack M.	15 - Noncardiac Surgery in Adult Congenital Heart Disease	Book Section		2018			EXCLUDED	NOT RELEVANT
	15th Annual Southern Hospital Medicine Conference Abstracts	Daru.		2019	27	2	EXCLUDED	NOT RELEVANT
	15th International Congress on Neuromuscular Diseases, July 6 - 10, 2018 Vienna, Austria	J Am Heart Assoc.		2020	9	4. doi:10.1161/JAHA.119.014119.	EXCLUDED	NOT RELEVANT
	15th YES Meeting – Abstracts	Int J Clin Exp Med.		2015	8	8	EXCLUDED	NOT RELEVANT
	16th Annual Southern Hospital Medicine Conference Abstracts	PLoS One.	CLINICAL VIGNETTES ABSTRACTS e3-e38QUALITY INNOVATIONS-RESEARCH ABSTRACTS e38-e42	2017	12	12. doi:10.1371/journal.pone.0189420.	EXCLUDED	NOT RELEVANT
	17th Annual Southern Hospital Medicine Conference Abstracts	J Mol Cell Cardiol.	CLINICAL VIGNETTES ABSTRACTS e3-e74QUALITY INNOVATIONS-RESEARCH ABSTRACTS e75-e82	2011	50	1	EXCLUDED	NOT RELEVANT
	17th Congress of the European Hematology Association, Amsterdam, The Netherlands, June 14–17, 2012	J Biomed Biotechnol		2011	2011:.	Epub 2011 Jan 11 doi	EXCLUDED	NOT RELEVANT
Nevah, Moises I., Kuruvilla, Asha C. and Fallon, Michael B.	18 - Cardiopulmonary Complications of Cirrhosis	Book Section		2018			EXCLUDED	NOT RELEVANT
Riggs, Kyle William, Rosenthal, David N. and Morales, David Luís Simón	18 - Mechanical Circulatory Support in Pediatrics	Book Section	This chapter focuses on the use of mechanical circulatory support in the pediatric population. While extracorporeal membranous oxygenation has been the building block for its evolution, children are commonly implanted with pediatric paracorporeal continuous flow devices, adult continuous flow devices used off-label, or a pediatric approved paracorporeal pulsatile device. Currently, devices are al…	2020			EXCLUDED	NOT RELEVANT
Williams, J. M., Murphy, S., Burke, M. and Roman, R. J.	20-Hete: A New Target for the Treatment of Hypertension	BMC Res Notes.	Arachidonic acid (AA) is metabolized by enzymes of the CYP4A and 4F families to 20-hydroxyeicosatetraeonic acid (20-HETE) which plays an important role in the regulation of renal function, vascular tone and the long term control of arterial pressure. In the vasculature, 20-HETE is a potent vasoconstrictor and upregulation of the production of this compound contributes to the elevation in oxidativ…	2016	9:.	doi	EXCLUDED	NOT RELEVANT
Klatsky, Arthur L.	21 - EFFECTS OF ALCOHOL ON THE CARDIOVASCULAR SYSTEM	Book Section		1979			EXCLUDED	NOT RELEVANT
	21st Brazilian Diabetes Society Congress	PLoS One.		2012	7	2. doi:10.1371/journal.pone.0031799.	EXCLUDED	NOT RELEVANT
Neeland, I. J., Yokoo, T., Leinhard, O. D. and Lavie, C. J.	21st Century Advances in Multimodality Imaging of Obesity for Care of the Cardiovascular Patient	Case Rep Anesthesiol.	Although obesity is typically defined by body mass index criteria, this does not differentiate true body fatness, as this includes both body fat and muscle. Therefore, other fat depots may better define cardiometabolic and cardiovascular disease (CVD) risk imposed by obesity. Data from translational, epidemiologic, and clinical studies over the past three decades have clearly demonstrated that ac…	2021	2021:.	doi	EXCLUDED	NOT RELEVANT
	21st ESICM Annual Congress	Intensive Care Med		2008	34	Suppl 1. Epub 2008 Aug 8 doi:10.1007/s00134-008-1241-2.	EXCLUDED	NOT RELEVANT
	21st ESICM Annual Congress	J Adv Res.		2017	8	6	EXCLUDED	NOT RELEVANT
	21st ESICM Annual Congress	Curr Opin Organ Transplant.		2019	24	2	EXCLUDED	NOT RELEVANT
	21st Turkish Surgical Association Annual Congress Abstract Supplement: 11–15 April 2018/Antalya	Biochem Med (Zagreb).		2018	28	1. Epub 2018 Jan 10 doi:10.11613/BM.2018.010706.	EXCLUDED	NOT RELEVANT
	21th European Congress on Obesity (ECO2014), Sofia, Bulgaria, May 28-31, 2014: Abstracts	Malays J Med Sci.		2007	14	2	EXCLUDED	NOT RELEVANT
Fernández-Sola, J., Nicolás, J. M., Estruch, R. and Urbano-Márquez, A.	22 - Gender Differences in Alcohol Pathology	Book Section		2005			EXCLUDED	NOT RELEVANT
	22nd Brazilian Diabetes Society Congress	Pediatric Critical Care Medicine		2019:497-518.	doi	10.1007/978-1-4471-6362-6_38.	EXCLUDED	NOT RELEVANT
	22nd European Congress on Obesity (ECO2015), Prague, Czech Republic, May 6-9, 2015: Abstracts	Br Heart J.		1991	66	2	EXCLUDED	NOT RELEVANT
	23rd Annual Meeting	Alcohol Clin Exp Res.		2016	40	8	EXCLUDED	NOT RELEVANT
Agarwal, Vikram and Falk, Rodney H.	24 - Restrictive and Infiltrative Cardiomyopathies	Book Section	The primary abnormality in restrictive cardiomyopathy (RCM) is diastolic dysfunction in the presence of preserved left ventricular ejection fraction, with gradually increasing left ventricular end diastolic and left atrial filling pressures. Restrictive cardiomyopathies may be either primary or secondary to other infiltrative or storage disorders. Diastolic functional assessment of myocardium usi…	2019			EXCLUDED	NOT RELEVANT
	24th European Congress on Obesity (ECO2017), Porto, Portugal, May 17-20, 2017: Abstracts	Diagnostics (Basel).		2021	11	2. doi:10.3390/diagnostics11020190.	EXCLUDED	NOT RELEVANT
Lohrke, J., Frenzel, T., Endrikat, J., Alves, F. C., Grist, T. M., Law, M., Lee, J. M., Leiner, T., Li, K. C., Nikolaou, K., Prince, M. R., Schild, H. H., Weinreb, J. C., Yoshikawa, K. and Pietsch, H.	25 Years of Contrast-Enhanced MRI: Developments, Current Challenges and Future Perspectives	Quant Imaging Med Surg.	Abstract: In 1988, the first contrast agent specifically designed for magnetic resonance imaging (MRI), gadopentetate dimeglumine (Magnevist®), became available for clinical use. Since then, a plethora of studies have investigated the potential of MRI contrast agents for diagnostic imaging across the body, including the central nervous system, heart and circulation, breast, lungs, the gastrointes…	2019	9	11	EXCLUDED	NOT RELEVANT
	25th European Congress on Obesity, Vienna, Austria, May 23-26, 2018: Abstracts	J R Coll Physicians Lond.		1994	28	4	EXCLUDED	NOT RELEVANT
Thackeray, E. W. and McDonald, F. S.	25-Year-Old Woman With Increasing Abdominal Girth and Shortness of Breath	JACC Case Rep.		2019	1	4	EXCLUDED	NOT RELEVANT
Wiktor, Dominik M. and Carroll, John D.	26 - Heart Failure as a Consequence of Valvular Heart Disease	Book Section	Valvular heart disease (VHD) has long been associated with heart failure syndrome. With the aging population, the problem continues to grow, with new treatment paradigms emerging. Transcatheter valve replacement has come to the forefront with this demographic change, and many opportunities exist for future development of new technologies.	2020			EXCLUDED	NOT RELEVANT
	27th International Congress of the European Association for Endoscopic Surgery (EAES) Sevilla, Spain, 12–15 June 2019	Sci Rep.		2017	7:.	doi	EXCLUDED	NOT RELEVANT
Murphy, Martina C. and Klein, Harvey G.	28 - Blood Component and Pharmacologic Therapy for Hemostatic Disorders	Book Section	Increasing numbers of biological, chemical, and recombinant agents effecting hemostasis are being used and join the robust collection of extant hemostatic agents. These agents allow us to more precisely and more narrowly deploy this armamentarium toward more precise and narrow diagnoses. In this chapter, indication for consideration, pharmacology, effect, efficacy, and toxicity of these agents ar…	2019			EXCLUDED	NOT RELEVANT
Greenberg, Barry, Kim, Paul J. and Kahn, Andrew M.	31 - Clinical Evaluation of Heart Failure	Book Section	Optimal management of heart failure requires that its presence be quickly and accurately diagnosed. The earlier in the clinical course that this occurs, the greater the likelihood that appropriate treatments will be initiated in a timely manner. Since the clinical course of heart failure and the response to therapy are greatly influenced by a wide variety of risk factors and comorbid conditions, …	2020			EXCLUDED	NOT RELEVANT
Cladis, Franklyn P., Blasiole, Brian, Anixter, Martin B., Cain, James Gordon and Davis, Peter J.	31 - Organ Transplantation	Book Section	End organ failure in children frequently ends in the need for organ transplantation. Improvements in surgical techniques coupled with advancements in the understanding of immunosuppression have increased patient survival and patient quality of life. This chapter deals with the anesthetic management of these challenging patients as well as describing morbidity and mortality statistics associated w…	2019			EXCLUDED	NOT RELEVANT
Krishnan, Usha and Berman-Rosenzweig, Erika	35 - Childhood Pulmonary Arterial Hypertension	Book Section	Pulmonary hypertension in children is a disease with very high morbidity and mortality if left untreated. There has been increasing recognition of the need to appropriately classify and categorize childhood pulmonary hypertension with modifications in the 5th World Symposium classification and the Pulmonary Vascular Research Institute categorization of pulmonary hypertensive vascular disease into…	2019			EXCLUDED	NOT RELEVANT
Lee, Jane, Balasubramanya, Shyamasundar and Agopian, Vatche G.	35 - Solid Organ Transplantation	Book Section	Survival following solid organ transplantation has changed dramatically, attributable to the improvement of surgical technique, perioperative care, and advances in immunosuppressive therapies. Pre-transplant recipient and donor optimization and vigilant post-transplant management can significantly impact the patient’s perioperative morbidity and mortality. In this chapter, we review the recipient…	2022			EXCLUDED	NOT RELEVANT
Bateman, R. M., Sharpe, M. D., Jagger, J. E., Ellis, C. G., Solé-Violán, J., López-Rodríguez, M., Herrera-Ramos, E., Ruíz-Hernández, J., Borderías, L., Horcajada, J., González-Quevedo, N., Rajas, O., Briones, M., Rodríguez de Castro, F., Rodríguez Gallego, C., Esen, F., Orhun, G., Ergin Ozcan, P., Senturk, E., Ugur Yilmaz, C., Orhan, N., Arican, N., Kaya, M., Kucukerden, M., Giris, M., Akcan, U.,…							EXCLUDED	NOT RELEVANT
36th International Symposium on Intensive Care and Emergency Medicine : Brussels, Belgium. 15-18 March 2016		Crit Care	P001 - Sepsis impairs the capillary response within hypoxic capillaries and decreases erythrocyte oxygen-dependent ATP efflux R. M. Bateman, M. D. Sharpe, J. E. Jagger, C. G. Ellis P002 - Lower serum immunoglobulin G2 level does not predispose to severe flu. J. Solé-Violán, M. López-Rodríguez, E. Herrera-Ramos, J. Ruíz-Hernández, L. Borderías, J. Horcajada, N. González-Quevedo, O. Rajas, M. Brion…				EXCLUDED	NOT RELEVANT
2016	20	Suppl 2	94				EXCLUDED	NOT RELEVANT
Rob, D., Špunda, R., Lindner, J., Šmalcová, J., Šmíd, O., Kovárník, T., Linhart, A., Bìlohlávek, J., Marinoni, M. M., Cianchi, G., Trapani, S., Migliaccio, M. L., Gucci, L., Bonizzoli, M., Cramaro, A., Cozzolino, M., Valente, S., Peris, A., Grins, E., Kort, E., Weiland, M., Shresta, N. M., Davidson, P., Algotsson, L., Fitch, S., Marco, G., Sturgill, J., Lee, S., Dickinson, M., Boeve, T., Khaghani…	37th International Symposium on Intensive Care and Emergency Medicine (part 2 of 3): Brussels, Belgium. 21-24 March 2017	J Crit Care Med (Targu Mures).		2018	4	3	EXCLUDED	NOT RELEVANT
Von Seth, M., Hillered, L., Otterbeck, A., Hanslin, K., Larsson, A., Sjölin, J., Lipcsey, M., Cove, M., Chew, N. S., Vu, L. H., Lim, R. Z., Puthucheary, Z., Hanslin, K., Wilske, F., Skorup, P., Tano, E., Sjölin, J., Lipcsey, M., Derese, I., Thiessen, S., Derde, S., Dufour, T., Pauwels, L., Bekhuis, Y., Van den Berghe, G., Vanhorebeek, I., Khan, M., Dwivedi, D., Zhou, J., Prat, A., Seidah, N. G., …	37th International Symposium on Intensive Care and Emergency Medicine (part 3 of 3): Brussels, Belgium. 21-24 March 2017	Indian Heart J.		2016	68	Suppl 1	EXCLUDED	NOT RELEVANT
	38th International Symposium on Intensive Care and Emergency Medicine: Brussels, Belgium. 20-23 March 2018	Crit Care.		2018	22	Suppl 1. doi:10.1186/s13054-018-1973-5.	EXCLUDED	NOT RELEVANT
	39th International Symposium on Intensive Care and Emergency Medicine: Brussels, Belgium, 19-22 March 2019	J Gen Intern Med.		2014	29	Suppl 1	EXCLUDED	NOT RELEVANT
Ramsay, Michael A. E.	40 - Anesthesia for Liver Transplantation	Book Section		2005			EXCLUDED	NOT RELEVANT
Santisteban, P. and Žarković, M.	40th Annual Meeting of the European Thyroid Association	Haematologica.		2009	94	Suppl 1	EXCLUDED	NOT RELEVANT
	40th International Symposium on Intensive Care & Emergency Medicine: Brussels, Belgium. 24-27 March 2020	J Clin Med.		2019	8	4. doi:10.3390/jcm8040419.	EXCLUDED	NOT RELEVANT
Doogue, M. P. and Burt, M. G.	43 - Miscellaneous hormones	Book Section	This review of the 2010 publications on adverse reactions to miscellaneous hormones covers calcitonin, gonadotropins (gonadorelin, GNRH, and analogues), gonadotrophin releasing hormone antagonists, somatropin, growth hormone receptor antagonists, melatonin, oxytocin, parathyroid hormone, somatostatin and analogues (lanreotide, octreotide, and pasireotide), vasopressin receptor antagonists (coniva…	2012			EXCLUDED	NOT RELEVANT
	43° Congress of the Italian Society of Hematology, Napoli, Italy, October 16–19, 2011	Gut		1996	38	Suppl 1	EXCLUDED	NOT RELEVANT
Willars, Christopher and Wendon, Julia	44 - Liver failure	Book Section		2014			EXCLUDED	NOT RELEVANT
	The 44th Annual Meeting of the European Society for Blood and Marrow Transplantation: Physicians Poster Sessions	Indian J Thorac Cardiovasc Surg.		2020	36	3	EXCLUDED	NOT RELEVANT
Ewald, Gregory A., Milano, Carmelo A. and Rogers, Joseph G.	45 - Circulatory Assist Devices in Heart Failure	Book Section	Mechanically assisted circulation has become a mainstay in the treatment of acute and chronic advanced heart failure. Evolution of the blood pumps, a focused effort on improving management strategies, clinical trials, and large registries have all played pivotal roles in improving outcomes. The results with temporary circulatory support are dependent upon the underlying heart disease and the abil…	2020			EXCLUDED	NOT RELEVANT
	The 45th Annual Meeting of the European Society for Blood and Marrow Transplantation: Physicians – Poster Session	J Clin Invest.		2011	121	11	EXCLUDED	NOT RELEVANT
	46th Congress of the International Society of Paediatric Oncology (SIOP) 2014: Toronto, Canada 22nd–25th October, 2014 SIOP abstracts	Case Rep Med		2010	2010:.	Epub 2011 Jan 17 doi	EXCLUDED	NOT RELEVANT
Westerdahl, Daniel E. and Kobashigawa, Jon A.	48 - Heart Transplantation for Advanced Heart Failure	Book Section		2019			EXCLUDED	NOT RELEVANT
	52ND ANNUAL SCIENTIFIC ASSEMBLY SEPTEMBER 22-26, 1986 SAN FRANCISCO	Chest		1986	89	6, Supplement	EXCLUDED	NOT RELEVANT
	56th EASD Annual Meeting of the European Association for the Study of Diabetes: 21–25 September 2020	J Cardiovasc Magn Reson.		2012	14	1	EXCLUDED	NOT RELEVANT
Chin, Kelly and Channick, Richard N.	58 - Pulmonary Hypertension	Book Section		2016			EXCLUDED	NOT RELEVANT
	61st Annual Conference of Indian Society of Gastroenterology, Virtual Diamond Jubilee ISGCON 2020, 19-20th December 2020	Hepatology.		2017	65	1	EXCLUDED	NOT RELEVANT
Spahr, Jonathan, Weiner, Daniel J., Stokes, Dennis C. and Kurland, Geoffrey	62 - Pulmonary Disease in the Pediatric Patient with Acquired Immunodeficiency States	Book Section		2012			EXCLUDED	NOT RELEVANT
Spahr, Jonathan, Weiner, Daniel J., Stokes, Dennis C. and Kurland, Geoffrey	64 - Pulmonary Disease in the Pediatric Patient With Acquired Immunodeficiency States	Book Section	Children with acquired immunodeficiency are at risk for many infectious and noninfectious pulmonary complications. This chapter will discuss such complications in children who have had solid organ transplantation, hematopoietic stem cell transplantation, and who have undergone treatment for childhood malignancy. Infectious and noninfectious complications will be discussed as well as an approach t…	2019			EXCLUDED	NOT RELEVANT
	65th Annual Conference of Cardiology Society of India: December 5th – 8th, 2013|BIEC, Tumkur Road, Bengaluru	Indian Heart Journal		2013	65		EXCLUDED	NOT RELEVANT
Patel, Purvesh, Narasimhan, Mangala and Koenig, Seth	An 87-Year-Old Woman With Diabetes, Hypertension, and Liver Cirrhosis in Respiratory Distress	Chest		2013	143	6	EXCLUDED	NOT RELEVANT
Rodriguez-Roisin, Roberto and Huchon, GéRard	93 - Pulmonary Complications of Abdominal Diseases	Book Section		2016			EXCLUDED	NOT RELEVANT
Achècar, L., González-Tallón, A., Mesonero, F., Serradilla, R., Milicua, J. M. and Ruiz-del-Árbol, L.	140 RELATIONSHIP BETWEEN CIRCULATORY DYSFUNCTION AND SEVERITY OF CARDIOMYOPATHY IN PATIENTS WITH CIRRHOSIS	Journal of Hepatology		2011	54		EXCLUDED	NOT RELEVANT
Lin, Jessica, Lin, Timothy, Kim, Ahyoung, Kamel, Ihab R., Ghadimi, Maryam, Woreta, Tinsay, King, Elizabeth, Wesson, Russell, Ottmann, Shane, Cameron, Andrew, Rizkalla, Nicole, Wang, Jacqueline Garonzik, Philosophe, Benjamin and Gurakar, Ahmet	173 DONOR BMI AND POST-LIVING DONOR LIVER TRANPLANTATION OUTCOMES	Gastroenterology		2021	160	6, Supplement	EXCLUDED	NOT RELEVANT
Hassouneh, Ramzi, Shen, Steve S., Syed, Taseen, Flynn, Sean, Fasullo, Matthew, Patel, Vaishali, Bhati, Chandra, Siddiqui, Mohammad Shadab and Patel, Samarth S.	174 EARLY RENAL DYSFUNCTION POST LIVER TRANSPLANT PREDICTS LONG-TERM ADJUICATED CARDIOVASCULAR EVENTS	Gastroenterology		2021	160	6, Supplement	EXCLUDED	NOT RELEVANT
Sileno, Sean M., Ball, Colleen T., Pinto, Catarina Aragon, Iyer, Vivek, Cartin-Ceba, Rodrigo, DuBrock, Hilary M., De Moraes, Alice Gallo, Krowka, Michael J. and Keaveny, Andrew	175 RISK FACTORS, INCIDENCE, AND TIME TO ONSET FOR THE DEVELOPMENT OF PULMONARY HYPERTENSION AFTER LIVER TRANSPLANTATION FOR HEPATOPULMONARY SYNDROME	Gastroenterology		2021	160	6, Supplement	EXCLUDED	NOT RELEVANT
	203 Pentoxifylline ameliorates vasodilation and left ventricular function in alcoholic cirrhosis	Journal of Hepatology		2005	42		EXCLUDED	NOT RELEVANT
	204 Circulating stem cells in liver cirrhosis	Journal of Hepatology		2005	42		EXCLUDED	NOT RELEVANT
	205 Longitudinal application of the platelet count/spleen diameter ratio to rule out the presence of oesophageal varices during follow-up of cirrhotic patients	Journal of Hepatology		2005	42		EXCLUDED	NOT RELEVANT
Cohn, Steven L.	439 - Preoperative Evaluation	Book Section		2012			EXCLUDED	NOT RELEVANT
Blizniak, A. G., Zapata, D. M., Bailén, M. R., Morante, A., Castillo-Lorente, E., Pola de Gallego, M., Ferrón, F. R., La Rosa, J., Castillo, A. and Aguilar, L. R.	0531. Cumulative effects of negative energy balance on myocardial deformity and diastolic function during the first week of ICU: a pilot study	PLoS One.		2017	12	10. doi:10.1371/journal.pone.0185459.	EXCLUDED	NOT RELEVANT
Aubrey-Bassler, F. K. and Sowers, N.	613 cases of splenic rupture without risk factors or previously diagnosed disease: a systematic review	Egypt Heart J.	Background: Rupture of the spleen in the absence of trauma or previously diagnosed disease is largely ignored in the emergency literature and is often not documented as such in journals from other fields. We have conducted a systematic review of the literature to highlight the surprisingly frequent occurrence of this phenomenon and to document the diversity of diseases that can present in this fa…	2018	70	4	EXCLUDED	NOT RELEVANT
Fleisher, Lee A., Beckman, Joshua A., Brown, Kenneth A., Calkins, Hugh, Chaikof, Elliot L., Fleischmann, Kirsten E., Freeman, William K., Froehlich, James B., Kasper, Edward K., Kersten, Judy R., Riegel, Barbara and Robb, John F.	2009 ACCF/AHA Focused Update on Perioperative Beta Blockade Incorporated Into the ACC/AHA 2007 Guidelines on Perioperative Cardiovascular Evaluation and Care for Noncardiac Surgery	Journal of the American College of Cardiology		2009	54	22	EXCLUDED	NOT RELEVANT
Feldman, David, Pamboukian, Salpy V., Teuteberg, Jeffrey J., Birks, Emma, Lietz, Katherine, Moore, Stephanie A., Morgan, Jeffrey A., Arabia, Francisco, Bauman, Mary E., Buchholz, Hoger W., Deng, Mario, Dickstein, Marc L., El-Banayosy, Aly, Elliot, Tonya, Goldstein, Daniel J., Grady, Kathleen L., Jones, Kylie, Hryniewicz, Katarzyna, John, Ranjit, Kaan, Annemarie, Kusne, Shimon, Loebe, Matthias, Ma…	The 2013 International Society for Heart and Lung Transplantation Guidelines for mechanical circulatory support: Executive summary	The Journal of Heart and Lung Transplantation	Institutional Affiliations Co-chairs Feldman D: Minneapolis Heart Institute, Minneapolis, Minnesota, Georgia Institute of Technology and Morehouse School of Medicine; Pamboukian SV: University of Alabama at Birmingham, Birmingham, Alabama; Teuteberg JJ: University of Pittsburgh, Pittsburgh, Pennsylvania Task force chairs Birks E: University of Louisville, Louisville, Kentucky; Lietz K: Loyola Uni…	2013	32	2	EXCLUDED	NOT RELEVANT
Hsu, C. H., Ho, W. J., Huang, W. C., Chiu, Y. W., Hsu, T. S., Kuo, P. H., Hsu, H. H., Chang, J. K., Cheng, C. C., Lai, C. L., Liang, K. W., Lin, S. L., Sung, H. H., Tsai, W. C., Weng, K. P., Hsieh, K. S., Yin, W. H., Lin, S. J. and Wang, K. Y.	2014 Guidelines of Taiwan Society of Cardiology (TSOC) for the Management of Pulmonary Arterial Hypertension	Medicine (Baltimore).	Pulmonary hypertension (PH) is a hemodynamic and pathophysiologic condition, defined as a mean pulmonary arterial pressure exceeding 25 mmHg at rest. According to the recent classifications, it is grouped into pulmonary arterial hypertension (PAH), heart-related, lung-related, thromboembolic, and miscellaneous PH. In the past two decades, tremendous advances have occurred in the field of PH. Thes…	2020	99	37. doi:10.1097/MD.0000000000022051.	EXCLUDED	NOT RELEVANT
	2015 ACVIM Forum Research Abstract Program	J Vet Intern Med.		2015	29	4	EXCLUDED	NOT RELEVANT
Adler, Y., Charron, P., Imazio, M., Badano, L., Barón-Esquivias, G., Bogaert, J., Brucato, A., Gueret, P., Klingel, K., Lionis, C., Maisch, B., Mayosi, B., Pavie, A., Ristić, A. D., Sabaté Tenas, M., Seferovic, P., Swedberg, K. and Tomkowski, W.	2015 ESC Guidelines for the diagnosis and management of pericardial diseases: The Task Force for the Diagnosis and Management of Pericardial Diseases of the European Society of Cardiology (ESC)Endorsed by: The European Association for Cardio-Thoracic Surgery (EACTS)	Pan Afr Med J.		2021	38:.	doi	EXCLUDED	NOT RELEVANT
Park, J., Lee, J., Kwon, A., Choi, H. J., Chung, H. S., Hong, S. H., Park, C. S., Choi, J. H. and Chae, M. S.	The 2016 ASE/EACVI recommendations may be able to more accurately identify patients at risk for diastolic dysfunction in living donor liver transplantation	PLoS One	BACKGROUND: The aim of this study was to compare the prevalence of diastolic dysfunction between the 2016 American Society of Echocardiography (ASE)/European Association of Cardiovascular Imaging and 2009 ASE/European Association of Echocardiography recommendations in patients undergoing living-donor liver transplantation (LDLT). PATIENTS AND METHODS: A total of 312 adult patients who underwent L…	2019	14	4	EXCLUDED	NOT RELEVANT
Mehra, Mandeep R., Canter, Charles E., Hannan, Margaret M., Semigran, Marc J., Uber, Patricia A., Baran, David A., Danziger-Isakov, Lara, Kirklin, James K., Kirk, Richard, Kushwaha, Sudhir S., Lund, Lars H., Potena, Luciano, Ross, Heather J., Taylor, David O., Verschuuren, Erik A. M. and Zuckermann, Andreas	The 2016 International Society for Heart Lung Transplantation listing criteria for heart transplantation: A 10-year update	The Journal of Heart and Lung Transplantation		2016	35	1	EXCLUDED	NOT RELEVANT
	2017 ACVIM Forum Research Abstract Program	J Vet Intern Med.		2017	31	4	EXCLUDED	NOT RELEVANT
Al-Khatib, Sana M., Stevenson, William G., Ackerman, Michael J., Bryant, William J., Callans, David J., Curtis, Anne B., Deal, Barbara J., Dickfeld, Timm, Field, Michael E., Fonarow, Gregg C., Gillis, Anne M., Granger, Christopher B., Hammill, Stephen C., Hlatky, Mark A., Joglar, José A., Kay, G. Neal, Matlock, Daniel D., Myerburg, Robert J. and Page, Richard L.	2017 AHA/ACC/HRS Guideline for Management of Patients With Ventricular Arrhythmias and the Prevention of Sudden Cardiac Death: Executive Summary: A Report of the American College of Cardiology/American Heart Association Task Force on Clinical Practice Guidelines and the Heart Rhythm Society	Journal of the American College of Cardiology		2018	72	14	EXCLUDED	NOT RELEVANT
	2017 ASE 27th Annual Scientific Sessions	Journal of the American Society of Echocardiography		2017	30	6	EXCLUDED	NOT RELEVANT
Ezekowitz, Justin A., O'Meara, Eileen, McDonald, Michael A., Abrams, Howard, Chan, Michael, Ducharme, Anique, Giannetti, Nadia, Grzeslo, Adam, Hamilton, Peter G., Heckman, George A., Howlett, Jonathan G., Koshman, Sheri L., Lepage, Serge, McKelvie, Robert S., Moe, Gordon W., Rajda, Miroslaw, Swiggum, Elizabeth, Virani, Sean A., Zieroth, Shelley, Al-Hesayen, Abdul, Cohen-Solal, Alain, D'Astous, Mi…	2017 Comprehensive Update of the Canadian Cardiovascular Society Guidelines for the Management of Heart Failure	Canadian Journal of Cardiology	Since the inception of the Canadian Cardiovascular Society heart failure (HF) guidelines in 2006, much has changed in the care for patients with HF. Over the past decade, the HF Guidelines Committee has published regular updates. However, because of the major changes that have occurred, the Guidelines Committee believes that a comprehensive reassessment of the HF management recommendations is pre…	2017	33	11	EXCLUDED	NOT RELEVANT
Chiang, C. E., Okumura, K., Zhang, S., Chao, T. F., Siu, C. W., Wei Lim, T., Saxena, A., Takahashi, Y. and Siong Teo, W.	2017 consensus of the Asia Pacific Heart Rhythm Society on stroke prevention in atrial fibrillation	Int J Mol Sci.	Atrial fibrillation (AF) is the most common sustained arrhythmia, causing a 2-fold increase in mortality and a 5-fold increase in stroke. The Asian population is rapidly aging, and in 2050, the estimated population with AF will reach 72 million, of whom 2.9 million may suffer from AF-associated stroke. Therefore, stroke prevention in AF is an urgent issue in Asia. Many innovative advances in the …	2021	22	12. doi:10.3390/ijms22126627.	EXCLUDED	NOT RELEVANT
	2018 ACVIM Forum Research Abstract Program: Seattle, Washington, June 14 ‐ 15, 2018	Eur J Cardiothorac Surg.		2017	51	4	EXCLUDED	NOT RELEVANT
	2018 Aspho Abstracts	Cardiovasc Ultrasound.		2016	14:.	doi	EXCLUDED	NOT RELEVANT
Markin, Nicholas W., Ringenberg, Kyle J., Kassel, Cale A., Walcutt, Charles R. and Chacon, M. Megan	2018 Clinical Update in Liver Transplantation	Journal of Cardiothoracic and Vascular Anesthesia	Liver transplantation (LT) continues to be the gold standard for treating end-stage liver disease, and challenges that are posed to the anesthesiologist during transplantation are well known. Successful liver transplantation requires knowledge, recognition, and treatment of hemodynamic and metabolic disturbances by the anesthesiologist. End-stage liver disease causes unique derangements to the cl…	2019	33	12	EXCLUDED	NOT RELEVANT
Stawicki, S. P., Jeanmonod, R., Miller, A. C., Paladino, L., Gaieski, D. F., Yaffee, A. Q., De Wulf, A., Grover, J., Papadimos, T. J., Bloem, C., Galwankar, S. C., Chauhan, V., Firstenberg, M. S., Di Somma, S., Jeanmonod, D., Garg, S. M., Tucci, V., Anderson, H. L., Fatimah, L., Worlton, T. J., Dubhashi, S. P., Glaze, K. S., Sinha, S., Opara, I. N., Yellapu, V., Kelkar, D., El-Menyar, A., Krishna…	The 2019–2020 Novel Coronavirus (Severe Acute Respiratory Syndrome Coronavirus 2) Pandemic: A Joint American College of Academic International Medicine-World Academic Council of Emergency Medicine Multidisciplinary COVID-19 Working Group Consensus Paper	J Nucl Cardiol	What started as a cluster of patients with a mysterious respiratory illness in Wuhan, China, in December 2019, was later determined to be coronavirus disease 2019 (COVID-19). The pathogen severe acute respiratory syndrome coronavirus 2 (SARS-CoV-2), a novel Betacoronavirus, was subsequently isolated as the causative agent. SARS-CoV-2 is transmitted by respiratory droplets and fomites and presents…	2017	24	3	EXCLUDED	NOT RELEVANT
	2019 ACVIM Forum Research Abstract Program	J Vet Intern Med.		2019	33	5	EXCLUDED	NOT RELEVANT
Potapov, E. V., Antonides, C., Crespo-Leiro, M. G., Combes, A., Färber, G., Hannan, M. M., Kukucka, M., de Jonge, N., Loforte, A., Lund, L. H., Mohacsi, P., Morshuis, M., Netuka, I., Özbaran, M., Pappalardo, F., Scandroglio, A. M., Schweiger, M., Tsui, S., Zimpfer, D. and Gustafsson, F.	2019 EACTS Expert Consensus on long-term mechanical circulatory support	Eur J Cardiothorac Surg.	Long-term mechanical circulatory support (LT-MCS) is an important treatment modality for patients with severe heart failure. Different devices are available, and many—sometimes contradictory—observations regarding patient selection, surgical techniques, perioperative management and follow-up have been published. With the growing expertise in this field, the European Association for Cardio-Thoraci…	2019	56	2	EXCLUDED	NOT RELEVANT
Hansmann, Georg, Koestenberger, Martin, Alastalo, Tero-Pekka, Apitz, Christian, Austin, Eric D., Bonnet, Damien, Budts, Werner, D'Alto, Michele, Gatzoulis, Michael A., Hasan, Babar S., Kozlik-Feldmann, Rainer, Kumar, R. Krishna, Lammers, Astrid E., Latus, Heiner, Michel-Behnke, Ina, Miera, Oliver, Morrell, Nicholas W., Pieles, Guido, Quandt, Daniel, Sallmon, Hannes, Schranz, Dietmar, Tran-Lundmar…	2019 updated consensus statement on the diagnosis and treatment of pediatric pulmonary hypertension: The European Pediatric Pulmonary Vascular Disease Network (EPPVDN), endorsed by AEPC, ESPR and ISHLT	The Journal of Heart and Lung Transplantation	The European Pediatric Pulmonary Vascular Disease Network is a registered, non-profit organization that strives to define and develop effective, innovative diagnostic methods and treatment options in all forms of pediatric pulmonary hypertensive vascular disease, including pulmonary hypertension (PH) associated with bronchopulmonary dysplasia, PH associated with congenital heart disease (CHD), pe…	2019	38	9	EXCLUDED	NOT RELEVANT
	2020 ACVIM Forum On Demand Research Abstract Program	J Vet Intern Med.		2020	34	6	EXCLUDED	NOT RELEVANT
	2020 ASGCT Annual Meeting Abstracts	Molecular Therapy		2020	28	4, Supplement 1	EXCLUDED	NOT RELEVANT
	2020 CIS Annual Meeting: Immune Deficiency & Dysregulation North American Conference	RNA Biol			18	1	EXCLUDED	NOT RELEVANT
Li, Y. H., Lee, C. H., Huang, W. C., Wang, Y. C., Su, C. H., Sung, P. H., Chien, S. C. and Hwang, J. J.	2020 Focused Update of the 2012 Guidelines of the Taiwan Society of Cardiology for the Management of ST-Segment Elevation Myocardial Infarction	Med Phys.	One of the major missions of the Taiwan Society of Cardiology is to publish practice guidelines that are suitable for local use in Taiwan. The ultimate purpose is to continuously improve cardiovascular health care from the implementation of the recommendations in the guidelines. Despite recent improvement of medical care, patients with ST-segment elevation myocardial infarction (STEMI) still carr…	2008	35	8	EXCLUDED	NOT RELEVANT
Pisano, M., Allievi, N., Gurusamy, K., Borzellino, G., Cimbanassi, S., Boerna, D., Coccolini, F., Tufo, A., Di Martino, M., Leung, J., Sartelli, M., Ceresoli, M., Maier, R. V., Poiasina, E., De Angelis, N., Magnone, S., Fugazzola, P., Paolillo, C., Coimbra, R., Di Saverio, S., De Simone, B., Weber, D. G., Sakakushev, B. E., Lucianetti, A., Kirkpatrick, A. W., Fraga, G. P., Wani, I., Biffl, W. L.,…	2020 World Society of Emergency Surgery updated guidelines for the diagnosis and treatment of acute calculus cholecystitis	Insights Imaging.	Background: Acute calculus cholecystitis (ACC) has a high incidence in the general population. The presence of several areas of uncertainty, along with the availability of new evidence, prompted the current update of the 2016 WSES (World Society of Emergency Surgery) Guidelines on ACC. Materials and methods: The WSES president appointed four members as a scientific secretariat, four members as an…	2012	3	Suppl 1	EXCLUDED	NOT RELEVANT
	2021 ACMT Annual Scientific Meeting Abstracts—Virtual	BMC Surg.		2021	21:.	doi	EXCLUDED	NOT RELEVANT
Livesey, K., Wimhurst, V., Carter, K., Worwood, M., Cadet, E., Rochette, J., Roberts, A., Pointon, J., Merryweather-Clar, A., Bassett, M., Jouanolle, A., Mosser, A., David, V., Poulton, J. and Robson, K.	The 16189 variant of mitochondrial DNA occurs more frequently in C282Y homozygotes with haemochromatosis than those without iron loading	Biomed Res Int	Background:Patients with hereditary haemochromatosis (HH) are usually homozygous for the C282Y mutation in the HFE gene. They have variable expression of iron overload and present with a variety of complications, including liver disease, diabetes, arthropathy, fatigue, and cardiomyopathy. The mitochondrial 16189 variant is associated with diabetes, dilated cardiomyopathy, and low body fat at birt…	2016	2016:.	Epub 2016 Sep 22 doi	EXCLUDED	NOT RELEVANT
	A	Book Section		2007			EXCLUDED	NOT RELEVANT
Lachman, Ralph S.	A	Book Section		2007			EXCLUDED	NOT RELEVANT
Hampton, K. K. and Preston, F. E.	ABC of clinical haematology. Bleeding disorders, thrombosis, and anticoagulation	Indian J Crit Care Med.		2021	25	Suppl 1	EXCLUDED	NOT RELEVANT
Hadou, T., Elfarra, M., Alauzet, C., Guinet, F., Lozniewski, A. and Lion, C.	Abdominal Aortic Aneurysm Infected by Yersinia pseudotuberculosis	Int J Mol Sci.	Infected aneurysms caused by Yersinia are very uncommon and are principally due to Yersinia enterocolitica. We describe the first case of an infected aneurysm caused by Yersinia pseudotuberculosis in an elderly patient with a history of atherosclerotic cardiovascular disease.	2020	21	2. doi:10.3390/ijms21020494.	EXCLUDED	NOT RELEVANT
Yin, M., Chen, J., Glaser, K. J., Talwalkar, J. A. and Ehman, R. L.	Abdominal MR Elastography	J Vet Med Sci.	MR Elastography (MRE) is an MRI-based technique for quantitatively assessing the mechanical properties of tissues, based on the propagation of shear waves. Multiple studies have described many potential applications of MRE, from characterizing tumors to detecting diffuse disease processes. Studies have shown that MRE can be successfully implemented to assess abdominal organs. The first clinical a…	2020	82	8	EXCLUDED	NOT RELEVANT
Genovese, E. A., Fonio, P., Floridi, C., Macchi, M., Maccaferri, A., Ianora, A. A. S., Cagini, L. and Carrafiello, G.	Abdominal vascular emergencies: US and CT assessment	Transplantation.	Acute vascular emergencies can arise from direct traumatic injury to the vessel or be spontaneous (non-traumatic).The vascular injuries can also be divided into two categories: arteial injury and venous injury.Most of them are life-treatening emergencies, sice they may cause an important ipovolemic shock or severe ischemia in their end organ and require prompt diagnosis and treatment.In the diffe…	2013	95	6	EXCLUDED	NOT RELEVANT
Lan, H., Zhou, X., Xue, J., Liu, B. and Chen, G.	The ability of left ventricular end-diastolic volume variations measured by TEE to monitor fluid responsiveness in high-risk surgical patients during craniotomy: a prospective cohort study	Physiol Rep.	Background: This study was aimed to evaluate the ability of left ventricular end-diastolic volume variations (LVEDVV) measured by transesophageal echocardiography (TEE) compared with stroke volume variation (SVV) obtained by the FloTrac/Vigileo monitor to predict fluid responsiveness, in patients undergoing craniotomy with goal direct therapy. Methods: We used SVV obtained by the FloTrac/Vigileo …	2016	4	6. doi:10.14814/phy2.12726.	EXCLUDED	NOT RELEVANT
Okajima, T., Eizawa, H., Ueshima, K., Miyake, S., Nawata, R., Yamanouchi, S., Nishio, T. and Kato, H.	[Abnormal bone marrow uptake of 99mTc-tetrofosmin in myelodysplastic syndrome with ineffective hematopoiesis: a case report]	Kaku Igaku	Eighty-four-year-old male patient with liver cirrhosis, suffered from dyspnea on August 2006. Four months later, his symptom has remained and he was admitted to our hospital. A white blood cell decrease and anemia were observed by the blood test. He underwent echocardiography and 99mTc-tetrofosmin myocardial scintigraphy (99mTc-Tf) at rest, which showed no abnormal cardiac imaging. But 99mTc-Tf w…	2008	45	1	EXCLUDED	NOT RELEVANT
Shorvon, S.	Abnormal Cortical Development and Epilepsy: from Basic to Clinical Science	J Neurol Neurosurg Psychiatry.		2001	70	1	EXCLUDED	NOT RELEVANT
Tornai, D., Antal-Szalmas, P., Tornai, T., Papp, M., Tornai, I., Sipeki, N., Janka, T., Balogh, B. and Vitalis, Z.	Abnormal ferritin levels predict development of poor outcomes in cirrhotic outpatients: a cohort study	Biomed Res Int	Background: Both iron overload and iron deficient anemia can associate with cirrhosis. At the same time, inflammation might be continuously present in cirrhotic patients due to bacterial translocation and patients’ susceptibility to infections. Ferritin is a sensitive and widely available marker of iron homeostasis, in addition it acts as an acute phase protein. Therefore, we evaluated the progno…	2017	2017:.	Epub 2017 Jan 10 doi	EXCLUDED	NOT RELEVANT
Harrod-Kim, P. and Waldman, D. L.	Abnormal portal venous flow at sonography predicts reduced survival after transjugular intrahepatic portosystemic shunt creation	J Vasc Interv Radiol	PURPOSE: To determine if ultrasound (US) findings of abnormal portal venous flow (APVF) before transjugular intrahepatic portosystemic shunt (TIPS) creation are predictive of increased mortality risk after TIPS creation. MATERIALS AND METHODS: Retrospective review of 141 patients with US before TIPS creation was performed. APVF was defined by (i) bidirectional flow, (ii) thrombus, and/or (iii) re…	2005	16	11	EXCLUDED	NOT RELEVANT
van Nieuwenhuizen, R. C., Peters, M., Lubbers, L., Trip, M., Tijssen, J. and Mulder, B.	Abnormalities in liver function and coagulation profile following the Fontan procedure	Br Med J (Clin Res Ed).	OBJECTIVE—To investigate liver function and coagulation disorders in patients with a Fontan circulation at different time intervals after surgery. DESIGN—Retrospective analysis of clinical data and cross sectional study relating liver function and coagulation profile to time since surgery, in 28 surviving patients after the modified Fontan procedure. PATIENTS—20 patients (71%) with atriopulmonary…	1985	290	6479	EXCLUDED	NOT RELEVANT
Poliwczak, A. R., Waszczykowska, E., Dziankowska-Bartkowiak, B. and Dworniak-Pryca, K.	Abnormalities of heart rate turbulence and heart rate variability as indicators of increased cardiovascular risk in patients with systemic sclerosis	Front Cardiovasc Med.	Introduction: Systemic sclerosis (SSc) is a connective tissue disease manifested by progressive fibrosis of many internal organs including the cardiovascular system and development of autonomic disorders with sympathetic predominance. These abnormalities can increase cardiovascular mortality. Aim: To evaluate heart rate turbulence (HRT) and variability (HRV) parameters (indicator of autonomic imb…	2021	8:.	doi	EXCLUDED	NOT RELEVANT
Moura Neto, A. and Zantut-Wittmann, D. E.	Abnormalities of Thyroid Hormone Metabolism during Systemic Illness: The Low T3 Syndrome in Different Clinical Settings	PLoS One.	Thyroid hormone abnormalities are common in critically ill patients. For over three decades, a mild form of these abnormalities has been described in patients with several diseases under outpatient care. These alterations in thyroid hormone economy are a part of the nonthyroidal illness and keep an important relationship with prognosis in most cases. The main feature of this syndrome is a fall in…	2018	13	12. doi:10.1371/journal.pone.0208817.	EXCLUDED	NOT RELEVANT
Peruhova, M., Georgieva, V., Yurukova, N., Sekulovska, M., Panayotova, G., Mihova, A., Terzieva, V. and Velikova, T. V.	ABO-nonidentical liver transplantation from a deceased donor and clinical outcomes following antibody rebound: A case report	J Clin Med.	BACKGROUND: Although ABO-nonidentical and ABO-incompatible liver transplantation (LT) are other options for end-stage liver disease treatment, the development of antibodies against blood group antigens (anti-A/B antibodies) is still a challenge in managing and follow-up of the recipients. CASE SUMMARY: A 56-year-old male with end-stage liver disease with rapid deterioration and poor prognosis was…	2021	10	8. doi:10.3390/jcm10081569.	EXCLUDED	NOT RELEVANT
	Abstract	Nucl Med Mol Imaging.		2011	45	1	EXCLUDED	NOT RELEVANT
	Abstract	World J Gastroenterol.		2014	20	31	EXCLUDED	NOT RELEVANT
	Abstract	J Clin Transl Hepatol.		2017	5	2	EXCLUDED	NOT RELEVANT
	Abstract	J Cardiovasc Imaging.		2019	27	3	EXCLUDED	NOT RELEVANT
	Abstract	Front Pharmacol.		2020	10:.	doi	EXCLUDED	NOT RELEVANT
	Abstract Book: ISEV2017	J Thorac Dis.		2016	8	12	EXCLUDED	NOT RELEVANT
	Abstract of 29th Regional Congress of the ISBT	NMR Biomed.		2018	31	10. Epub 2018 May 18 doi:10.1002/nbm.3935.	EXCLUDED	NOT RELEVANT
	Abstract of the 35th international congress of the ISBT	Indian J Anaesth.		2015	59	3	EXCLUDED	NOT RELEVANT
	ABSTRACT Poster Presentation (2)	Journal of Arrhythmia		2016	32		EXCLUDED	NOT RELEVANT
	Abstract Presentations from the AABB Annual Meeting Boston, MA, October 13–16, 2018	J Am Heart Assoc.		2019	8	21. doi:10.1161/JAHA.119.012594.	EXCLUDED	NOT RELEVANT
	Abstract Session A ASE Young Investigator Research Award	Journal of the American Society of Echocardiography		1993	6	3, Part 2	EXCLUDED	NOT RELEVANT
	Abstracts	Ultrasound in Medicine & Biology		1997	23		EXCLUDED	NOT RELEVANT
	Abstracts	Journal of Cystic Fibrosis		2002	1		EXCLUDED	NOT RELEVANT
	Abstracts	Heart Asia.		2013	5	1	EXCLUDED	NOT RELEVANT
	Abstracts	Perioper Med (Lond).		2015	4:.	doi	EXCLUDED	NOT RELEVANT
	Abstracts	J Thorac Dis.		2016	8	5	EXCLUDED	NOT RELEVANT
	Abstracts	Endocrine Practice		2017	23	1	EXCLUDED	NOT RELEVANT
	Abstracts	Lipids Health Dis.		2019	18:.	doi	EXCLUDED	NOT RELEVANT
	Abstracts	Cochrane Database Syst Rev.		2020	2020	2. doi:10.1002/14651858.CD012466.pub2.	EXCLUDED	NOT RELEVANT
	Abstracts	Pediatr Cardiol		2021	42	5	EXCLUDED	NOT RELEVANT
Pacini, F. and Nygaard, B.	Abstracts	Obes Facts.		2017	10	Suppl 1	EXCLUDED	NOT RELEVANT
	Abstracts cont	Clinical Microbiology and Infection		2004	10		EXCLUDED	NOT RELEVANT
	Abstracts cont	World J Hepatol.		2014	6	12	EXCLUDED	NOT RELEVANT
	Abstracts cont	Vessel Plus		2018	2:.	Epub 2018 Aug 30 doi	EXCLUDED	NOT RELEVANT
	Abstracts Criticare – Ijccm2021	BMJ Case Rep.		2009	2009:.	doi	EXCLUDED	NOT RELEVANT
	Abstracts from Purines 2014, an International Conference on Nucleotides, Nucleosides and Nucleobases, held in Bonn, Germany, from July 23–27, 2014	PLoS One.		2016	11	9. doi:10.1371/journal.pone.0162480.	EXCLUDED	NOT RELEVANT
	Abstracts from the 4th Annual Conference on Mesenchymal and Non-Hematopoietic Stem Cells: Focus on Adult Stem Cells	Cytotherapy		2005	7	1	EXCLUDED	NOT RELEVANT
	Abstracts from the 6th International Conference for Healthcare and Medical Students (ICHAMS)	J Transl Med.		2018	16:.	doi	EXCLUDED	NOT RELEVANT
Todd Milne, G., Sandner, P., Lincoln, K. A., Harrison, P. C., Chen, H., Wang, H., Clifford, H., Qian, H. S., Wong, D., Sarko, C., Fryer, R., Richman, J., Reinhart, G. A., Boustany, C. M., Pullen, S. S., Andresen, H., Moltzau, L. R., Cataliotti, A., Levy, F. O., Lukowski, R., Frankenreiter, S., Friebe, A., Calamaras, T., Baumgartner, R., McLaughlin, A., Aronovitz, M., Baur, W., Wang, G. R., Kapur,…	Abstracts from the 8th International Conference on cGMP Generators, Effectors and Therapeutic Implications: Bamberg, Germany. 23-25 June, 2017	CMAJ.		2011	183	12	EXCLUDED	NOT RELEVANT
	Abstracts From the 26th Annual Health Care Systems Research Network Conference, April 8–10, 2020	Ochsner J.		2010	10	2	EXCLUDED	NOT RELEVANT
	Abstracts from the 31st Annual Meeting of the Society of General Internal Medicine	Eur J Hum Genet.		2019	27	Suppl 1	EXCLUDED	NOT RELEVANT
	Abstracts from the 36th Annual Meeting of the Society of General Internal Medicine	PLoS One.		2014	9	2. doi:10.1371/journal.pone.0088371.	EXCLUDED	NOT RELEVANT
	Abstracts from the 37th Annual Meeting of the Society of General Internal Medicine	Gastroenterol Clin North Am.		2020	49	1	EXCLUDED	NOT RELEVANT
	Abstracts from the 38th Annual Meeting of the Society of General Internal Medicine	J Gen Intern Med.		2015	30	Suppl 2	EXCLUDED	NOT RELEVANT
	Abstracts from the 50th Annual Scientific Meeting of the British Medical Ultrasound Society, 4–6 December 2018, The Point, Emirates Old Trafford, Manchester, UK	Ann Surg.		2004	239	4	EXCLUDED	NOT RELEVANT
	Abstracts from the 50th European Society of Human Genetics Conference: Electronic Posters	Chin Med J (Engl).		2021	134	1	EXCLUDED	NOT RELEVANT
	Abstracts from the 50th European Society of Human Genetics Conference: Posters	Cureus		2019	12	8. doi:10.7759/cureus.10016.	EXCLUDED	NOT RELEVANT
	Abstracts from the 51st European Society of Human Genetics Conference: Electronic Posters	Zhonghua Minguo Xin Zang Xue Hui Za Zhi.		2014	30	4	EXCLUDED	NOT RELEVANT
	Abstracts from the 51st European Society of Human Genetics Conference: Posters	HPB Surg		1990	2	Suppl	EXCLUDED	NOT RELEVANT
	Abstracts from the 52nd European Society of Human Genetics (ESHG) Conference: Oral Presentations	J Clin Transl Hepatol.		2021	9	2	EXCLUDED	NOT RELEVANT
	Abstracts from the 52nd European Society of Human Genetics (ESHG) Conference: Posters	Gut.		2006	55	4	EXCLUDED	NOT RELEVANT
	Abstracts from the 53rd European Society of Human Genetics (ESHG) Conference: Interactive e-Posters	Ther Adv Drug Saf.		2014	5	1	EXCLUDED	NOT RELEVANT
	Abstracts from the 53rd European Society of Human Genetics (ESHG) Conference: Oral Presentations	J Radiol Case Rep.		2012	6	2	EXCLUDED	NOT RELEVANT
	Abstracts from the 2017 Society of General Internal Medicine Annual Meeting	Hepatology.		2020	71	4	EXCLUDED	NOT RELEVANT
	Abstracts from the Fourth International Meeting of ISEV, ISEV2015, Washington, D.C., USA, 23-26 April 2015	Int J Numer Method Biomed Eng.		2020	36	10. Epub 2020 Sep 13 doi:10.1002/cnm.3387.	EXCLUDED	NOT RELEVANT
	Abstracts from the Third International Meeting of ISEV 2014 Rotterdam, The Netherlands, April 30th – May 3rd, 2014	J Cardiovasc Magn Reson.		2015	17	1. doi:10.1186/s12968-015-0174-5.	EXCLUDED	NOT RELEVANT
Ruskin, Jeremy N. and Fuster, Valentin	Abstracts of original contributions: 42nd Annual Scientific Session	Journal of the American College of Cardiology		1993	21	2, Supplement 1	EXCLUDED	NOT RELEVANT
	Abstracts of Scientific Presentations 2019 AALAS National Meeting Denver, Colorado	BMC Cardiovasc Disord.		2021	21:.	doi	EXCLUDED	NOT RELEVANT
	Abstracts of the 6th Cachexia Conference, Milan, Italy, December 8–10, 2011 (Part 2)	Cancer Metastasis Rev.		2018	37	1	EXCLUDED	NOT RELEVANT
	Abstracts of the 8th International Conference on Cachexia, Sarcopenia and Muscle Wasting, Paris, France, 4-6 December 2015	World J Cardiol.		2019	11	3	EXCLUDED	NOT RELEVANT
	Abstracts of the 9th Annual Scientific Meeting of the Society of Cardiovascular Computed Tomography	Journal of Cardiovascular Computed Tomography		2014	8	3, Supplement	EXCLUDED	NOT RELEVANT
	Abstracts of the 9th International Conference on Cachexia, Sarcopenia and Muscle Wasting, Berlin, Germany, 10–11 December 2016 (part 1)	Diagnostics (Basel).		2021	11	4. doi:10.3390/diagnostics11040585.	EXCLUDED	NOT RELEVANT
	Abstracts of the 10th International Conference on Cachexia, Sarcopenia and Muscle Wasting, Rome, Italy, 8–10 December 2017 (Part 1)	Korean J Intern Med.		2018	33	5	EXCLUDED	NOT RELEVANT
	Abstracts of the 11th International Conference on Cachexia, Sarcopenia and Muscle Wasting, Maastricht, The Netherlands, 7–9 December 2018	JACC Cardiovasc Interv.		2014	7	7	EXCLUDED	NOT RELEVANT
	Abstracts of the 13th Annual Scientific Meeting of the Society of Cardiovascular Computed Tomography	Journal of Cardiovascular Computed Tomography		2018	12	3, Supplement	EXCLUDED	NOT RELEVANT
Binzel, K., Adelaja, A., Wright, C. L., Scharre, D., Zhang, J., Knopp, M. V., Teoh, E. J., Bottomley, D., Scarsbrook, A., Payne, H., Afaq, A., Bomanji, J., van As, N., Chua, S., Hoskin, P., Chambers, A., Cook, G. J., Warbey, V. S., Chau, A., Ward, P., Miller, M. P., Stevens, D. J., Wilson, L., Gleeson, F. V., Scheidhauer, K., Seidl, C., Autenrieth, M., Bruchertseifer, F., Apostolidis, C., Kurtz, …	Abstracts of the 33rd International Austrian Winter Symposium: Zell am See, Austria. 24-27 January 2018	BMC Surg.		2021	21:.	doi	EXCLUDED	NOT RELEVANT
	Abstracts of the 65th Annual Conference of IACTS, February 2019	Indian J Thorac Cardiovasc Surg.		2019	35	2	EXCLUDED	NOT RELEVANT
	Abstracts of the NIH-FDA Conference “Biomarkers and Surrogate Endpoints: Advancing Clinical Research and Applications”	J Clin Invest.		1975	55	4	EXCLUDED	NOT RELEVANT
	Abstracts of Theses Approved for the M.Sc., M.Med. and Phd. Degrees at the School of Medical Sciences, University Sains Malaysia, Health Campus, Kubang Kerian, Kelantan, Malaysia	Malays J Med Sci.		2001	8	2	EXCLUDED	NOT RELEVANT
	Abstracts of Theses Approved for the MMed at the School of Medical Sciences, Universiti Sains Malaysia, Health Campus, Kubang Kerian, Kelantan, Malaysia	Crit Care.		2021	25:.	doi	EXCLUDED	NOT RELEVANT
	Abstracts TPS	Crit Ultrasound J.		2017	9:.	doi	EXCLUDED	NOT RELEVANT
	Abstracts: 31stEuropean Congress of Pathology	IEEE Trans Ultrason Ferroelectr Freq Control.		2016	63	9	EXCLUDED	NOT RELEVANT
	Abstracts: 32ndCongress of the ESP and XXXIII International Congress of the IAP	Clin Microbiol Infect		2007	13:S109-608.	Epub 2014 Dec 24 doi	EXCLUDED	NOT RELEVANT
	Abstracts: Part I	Front Pediatr.		2021	9:.	doi	EXCLUDED	NOT RELEVANT
	Abstracts: PICS-AICS Virtual Symposium September 10–12, 2020	Cases J.		2009	2:.	doi	EXCLUDED	NOT RELEVANT
	Abtracts from the 30th Annual Meeting of the Society of General Internal Medicine	Age (Dordr).		2012	34	4	EXCLUDED	NOT RELEVANT
Sanda, M., Tamai, H., Deguchi, H., Mori, Y., Moribata, K., Shingaki, N., Ueda, K., Inoue, I., Maekita, T., Iguchi, M., Yanaoka, K., Oka, M. and Ichinose, M.	Acalculous Cholecystitis in a Patient with Hepatocellular Carcinoma on Sorafenib	Stem Cells Int.	A 67-year-old woman with compensated cirrhosis type B associated with hepatocellular carcinoma was started on sorafenib for multiple pulmonary metastases. The patient developed right upper quadrant pain and high fever 4 weeks later. Imaging revealed marked enlargement of the gallbladder without calculi. Following percutaneous transhepatic gallbladder aspiration, her symptoms resolved, but the gal…	2020	2020:.	doi	EXCLUDED	NOT RELEVANT
Fleisher, Lee A., Beckman, Joshua A., Brown, Kenneth A., Calkins, Hugh, Chaikof, Elliott L., Fleischmann, Kirsten E., Freeman, William K., Froehlich, James B., Kasper, Edward K., Kersten, Judy R., Riegel, Barbara, Robb, John F., Smith, Sidney C., Jacobs, Alice K., Adams, Cynthia D., Anderson, Jeffrey L., Antman, Elliott M., Buller, Christopher E., Creager, Mark A., Ettinger, Steven M., Faxon, Dav…	ACC/AHA 2007 Guidelines on Perioperative Cardiovascular Evaluation and Care for Noncardiac Surgery: A Report of the American College of Cardiology/American Heart Association Task Force on Practice Guidelines (Writing Committee to Revise the 2002 Guidelines on Perioperative Cardiovascular Evaluation for Noncardiac Surgery) Developed in Collaboration With the American Society of Echocardiography, A…	Journal of the American College of Cardiology		2007	50	17	EXCLUDED	NOT RELEVANT
Robin, J., Meyers, S., Nahlawi, M., Puthumana, J., Lomasney, J., Mehlman, D., Rigolin, V. and Davidson, C.	Accelerating restrictive cardiomyopathy after liver transplantation in a patient with familial amyloidotic polyneuropathy: a case report	Int J Chronic Dis.	Introduction: Hereditary amyloidodis is a rare disease process with a propensity to cause polyneuropathies, autonomic dysfunction, and restrictive cardiomyopathy. It is transmitted in an autosomal dominant manner, with disease onset usually in the 20s-40s. The most common hereditary amyloidogenic protein, transthyretin, is synthesized in the liver and lies on Chromosome 18. Over 80 amyloidogenic …	2021	2021:.	doi	EXCLUDED	NOT RELEVANT
Wilshaw, J., Rosenthal, S. L., Wess, G., Dickson, D., Bevilacqua, L., Dutton, E., Deinert, M., Abrantes, R., Schneider, I., Oyama, M. A., Gordon, S. G., Elliott, J., Xia, D. and Boswood, A.	Accuracy of history, physical examination, cardiac biomarkers, and biochemical variables in identifying dogs with stage B2 degenerative mitral valve disease	Ann Surg.	Background: Treatment is indicated in dogs with preclinical degenerative mitral valve disease (DMVD) and cardiomegaly (stage B2). This is best diagnosed using echocardiography; however, relying upon this limits access to accurate diagnosis. Objectives: To evaluate whether cardiac biomarker concentrations can be used alongside other clinical data to identify stage B2 dogs. Animals: Client‐owned do…	1993	217	4	EXCLUDED	NOT RELEVANT
Zhao, Y. Z., Gan, Y. G., Zhou, J. L., Liu, J. Q., Cao, W. G., Cheng, S. M., Bai, D. M., Wang, M. Z., Gao, F. Q. and Zhou, S. M.	Accuracy of multi-echo Dixon sequence in quantification of hepatic steatosis in Chinese children and adolescents	PLoS One.	BACKGROUND: Nonalcoholic fatty liver disease (NAFLD) is currently the outstanding cause of chronic liver disease in children and adolescents, especially in overweight and obese groups. Liver biopsy is the reference standard to diagnose NAFLD but invasive, thus it is not the best choice in clinical diagnosis and follow-up. Magnetic resonance (MR) is widely used in clinical trials to noninvasively …	2019	14	10. doi:10.1371/journal.pone.0223751.	EXCLUDED	NOT RELEVANT
Kim, Y. Y., Goldberg, L. A., Awh, K., Bhamare, T., Drajpuch, D., Hirshberg, A., Partington, S. L., Rogers, R., Ruckdeschel, E., Tobin, L., Venuti, M. and Levine, L. D.	Accuracy of Risk Prediction Scores in Pregnant Women with Congenital Heart Disease	BMJ Case Rep.	Objective:: To assess performance of risk stratification schemes in predicting adverse cardiac outcomes in pregnant women with congenital heart disease and to compare these schemes to clinical factors alone. Design:: Single-center retrospective study Setting:: Tertiary care academic hospital Patients:: Women ≥ 18 years with International Classification of Diseases, Ninth Revision, Clinical Modifi…	2013	2013:.	doi	EXCLUDED	NOT RELEVANT
De Bono, George, Kaye, Clive M., Roland, Edmond and Summers, Anthony J. H.	Acebutolol: Ten years of experience	American Heart Journal	During 10 years of clinical use involving almost 3 million patient-years acebutolol has become established as a remarkably safe and well-tolerated beta-blocking agent, effective in treating essential hypertension and cardiac arrhythmias. The existence of a long-lived active metabolite (diacetolol) confers a 24-hour duration of action, which permits effective use of a once-daily regimen, particula…	1985	109	5, Part 2	EXCLUDED	NOT RELEVANT
KhabazianZadeh, F., Kazemi, T., Nakhaee, S., Ng, P. C. and Mehrpour, O.	Acetaminophen poisoning-induced heart injury: a case-based review	Korean Circ J.	Purpose: Acetaminophen (Paracetamol, APAP) poisoning is frequently implicated in self-harm. Cases of acetaminophen-associated cardiotoxicity are rare in relation to the number of patients with acetaminophen poisoning. A review of acetaminophen cardiotoxicity in 1996 concluded that there was no decisive evidence demonstrating that acetaminophen overdose has a cardiotoxic effect. This review study …	2021	51	8	EXCLUDED	NOT RELEVANT
	ACMT 2019 Annual Scientific Meeting Abstracts—San Francisco, CA	PLoS One.		2020	15	2. doi:10.1371/journal.pone.0228801.	EXCLUDED	NOT RELEVANT
Doherty, J. R., Trahey, G. E., Nightingale, K. R. and Palmeri, M. L.	Acoustic Radiation Force Elasticity Imaging in Diagnostic Ultrasound	Sci Rep.	The development of ultrasound-based elasticity imaging methods has been the focus of intense research activity since the mid-1990s. In characterizing the mechanical properties of soft tissues, these techniques image an entirely new subset of tissue properties that cannot be derived with conventional ultrasound techniques. Clinically, tissue elasticity is known to be associated with pathological c…	2017	7:.	doi	EXCLUDED	NOT RELEVANT
Palmeri, M. L. and Nightingale, K. R.	Acoustic radiation force-based elasticity imaging methods	Medicine (Baltimore).	Conventional diagnostic ultrasound images portray differences in the acoustic properties of soft tissues, whereas ultrasound-based elasticity images portray differences in the elastic properties of soft tissues (i.e. stiffness, viscosity). The benefit of elasticity imaging lies in the fact that many soft tissues can share similar ultrasonic echogenicities, but may have different mechanical proper…	2020	99	40. doi:10.1097/MD.0000000000022640.	EXCLUDED	NOT RELEVANT
Nork, T. M.	Acquired color vision loss and a possible mechanism of ganglion cell death in glaucoma	Med Sci Monit.	PURPOSE: First, to study the cellular mechanisms of acquired color vision loss in retinal detachment and diabetic retinopathy. Second, to learn why, in glaucoma, the type of color vision deficit that is observed is more characteristic of a retinal injury than it is of an optic neuropathy. Third, to test a hypothesis of photoreceptor-induced, ganglion cell death in glaucoma. METHODS: Various histo…	2018	24:2873-7.	doi	EXCLUDED	NOT RELEVANT
De Sanctis, V., Elsedfy, H., Soliman, A. T., Elhakim, I. Z., Pepe, A., Kattamis, C., Soliman, N. A., Elalaily, R., El Kholy, M. and Yassin, M.	Acquired Hypogonadotropic Hypogonadism (AHH) in Thalassaemia Major Patients: An Underdiagnosed Condition?	Exp Clin Cardiol.	Introduction: In males, acquired hypogonadotropic hypogonadism (AHH) includes all disorders that damage or alter the function of gonadotropin-releasing hormone (GnRH) neurons and/or pituitary gonadotroph cells. The clinical characteristics of AHH are androgen deficiency and lack, delay or halt of pubertal sexual maturation. AHH lead to decreased libido, impaired erectile function, and strength, a…	2010	15	3	EXCLUDED	NOT RELEVANT
Liu, P., Wang, L., Han, D., Sun, C., Xue, X. and Li, G.	Acquired long QT syndrome in chronic kidney disease patients	Clin Microbiol Infect	Cardiovascular disease (CVD) is the leading cause of morbidity and mortality in chronic kidney disease (CKD) patients. QT interval prolongation is a congenital or acquired condition that is associated with an increased risk of torsade de pointes (TdP), sudden cardiac death (SCD), and all-cause mortality in the general population. The prevalence of acquired long QT syndrome (aLQTS) is high, and va…	2006	12:S1-S110.	Epub 2015 Dec 28 doi	EXCLUDED	NOT RELEVANT
	ACRT‐SCTS Scholar Abstracts	PLoS One.		2012	7	5. doi:10.1371/journal.pone.0036694.	EXCLUDED	NOT RELEVANT
Brinkmann, F., Hanusch, B., Ballmann, M., Mayorandan, S., Bollenbach, A., Chobanyan-Jürgens, K., Jansen, K., Schmidt-Choudhury, A., Derichs, N., Tsikas, D. and Lücke, T.	Activated L-Arginine/Nitric Oxide Pathway in Pediatric Cystic Fibrosis and Its Association with Pancreatic Insufficiency, Liver Involvement and Nourishment: An Overview and New Results	Gland Surg.	Cystic fibrosis (CF; OMIM 219700) is a rare genetic disorder caused by a chloride channel defect, resulting in lung disease, pancreas insufficiency and liver impairment. Altered L-arginine (Arg)/nitric oxide (NO) metabolism has been observed in CF patients’ lungs and in connection with malnutrition. The aim of the present study was to investigate markers of the Arg/NO pathway in the plasma and ur…	2021	10	6	EXCLUDED	NOT RELEVANT
Li, X., Han, D., Tian, Z., Gao, B., Fan, M., Li, C., Li, X., Wang, Y., Ma, S. and Cao, F.	Activation of Cannabinoid Receptor Type II by AM1241 Ameliorates Myocardial Fibrosis via Nrf2-Mediated Inhibition of TGF-β1/Smad3 Pathway in Myocardial Infarction Mice	Cell Physiol Biochem	AIMS: Myocardial interstitial fibrosis is a major histologic landmark resulting in cardiac dysfunction after myocardial infarction (MI). Activation of cannabinoid receptor type II (CB2 receptor) have been demonstrated to reduce fibrosis in hepatic cirrhotic rat. However, the anti-fibrotic effect of CB2 receptor activation in infarcted hearts was still unclear. In this study, we aimed to investiga…	2016	39	4	EXCLUDED	NOT RELEVANT
Hsu, P. L., Horng, L. Y., Peng, K. Y., Wu, C. L., Sung, H. C. and Wu, R. T.	Activation of mitochondrial function and Hb expression in non-haematopoietic cells by an EPO inducer ameliorates ischaemic diseases in mice	Curr Opin Pulm Med.	Background and Purpose: Many organs suffer from ischaemic injuries that reduce their ability to generate sufficient energy, which is required for functional maintenance and repair. Erythropoietin (EPO) ameliorates ischaemic injuries by pleiotropic effects. The aim of this study was to investigate the effect and mechanism of a small molecule EH-201, and found it as a potent EPO inducer and its eff…	2019	25	5	EXCLUDED	NOT RELEVANT
Casey, S., Schierwagen, R., Mak, K. Y., Klein, S., Uschner, F., Jansen, C., Praktiknjo, M., Meyer, C., Thomas, D., Herath, C., Jones, R., Trebicka, J. and Angus, P.	Activation of the Alternate Renin-Angiotensin System Correlates with the Clinical Status in Human Cirrhosis and Corrects Post Liver Transplantation	BMC Gastroenterol.	Introduction: Recent animal studies have shown that the alternate renin-angiotensin system (RAS) consisting of angiotensin-converting enzyme 2 (ACE2), angiotensin-(1–7) (Ang-(1–7)) and the Mas receptor is upregulated in cirrhosis and contributes to splanchnic vasodilatation and portal hypertension. To determine the potential relevance of these findings to human liver disease, we evaluated its exp…	2015	15:.	doi	EXCLUDED	NOT RELEVANT
Fedorowicz, A., Mateuszuk, Ł, Kopec, G., Skórka, T., Kutryb-Zając, B., Zakrzewska, A., Walczak, M., Jakubowski, A., Łomnicka, M., Słomińska, E. and Chlopicki, S.	Activation of the nicotinamide N-methyltransferase (NNMT)-1-methylnicotinamide (MNA) pathway in pulmonary hypertension	Int J Biol Sci.	Background: Pulmonary arterial hypertension (PAH) is associated with inflammatory response but it is unknown whether it is associated with alterations in NNMT activity and MNA plasma concentration. Here we examined changes in NNMT-MNA pathway in PAH in rats and humans. Methods: PAH in rats was induced by a single subcutaneous injection of MCT (60 mg/kg). Changes in NNMT activity in the lungs and …	2014	10	7	EXCLUDED	NOT RELEVANT
Yen, Y. H., Chen, C. H., Hung, C. H., Wang, J. H., Lu, S. N., Kee, K. M. and Hu, T. H.	Active hepatocellular carcinoma is an independent risk factor of direct-acting antiviral treatment failure: A retrospective study with prospectively collected data	Clin Res Cardiol	Background & aims: Previous studies from western countries have reported that active hepatocellular carcinoma (HCC) was associated with direct-acting antiviral (DAA) treatment failure. We sought to examine this issue in an Asian cohort. Methods: A retrospective cohort study was conducted on hepatitis C virus (HCV)-infected patients with advanced fibrosis who were treated with DAAs at our hospital…	2020	109	5	EXCLUDED	NOT RELEVANT
Komissarov, A. A., Florova, G., Azghani, A., Karandashova, S., Kurdowska, A. K. and Idell, S.	Active α-macroglobulin is a reservoir for urokinase after fibrinolytic therapy in rabbits with tetracycline-induced pleural injury and in human pleural fluids	J Obes	Intrapleural processing of prourokinase (scuPA) in tetracycline (TCN)-induced pleural injury in rabbits was evaluated to better understand the mechanisms governing successful scuPA-based intrapleural fibrinolytic therapy (IPFT), capable of clearing pleural adhesions in this model. Pleural fluid (PF) was withdrawn 0–80 min and 24 h after IPFT with scuPA (0–0.5 mg/kg), and activities of free urokin…	2012	2012:.	Epub 2012 Jul 2 doi	EXCLUDED	NOT RELEVANT
	ACTS Abstracts	Br Med J (Clin Res Ed).		1982	284	6329	EXCLUDED	NOT RELEVANT
	ACTS Abstracts	Ups J Med Sci.		2010	115	4	EXCLUDED	NOT RELEVANT
	Acute Cardiac Care 2012	PLoS One.		2013	8	8. doi:10.1371/journal.pone.0073490.	EXCLUDED	NOT RELEVANT
Stoica, A., Şorodoc, V., Lionte, C., Jaba, I. M., Costache, I., Anisie, E., Tuchiluș, C., Rusalim Petriș, O., Sîrbu, O., Jaba, E., Ceasovschih, A., Vâţă, L. and Şorodoc, L.	Acute cardiac dyspnea in the emergency department: diagnostic value of N-terminal prohormone of brain natriuretic peptide and galectin-3	BMC Complement Altern Med.	Objective: This study was performed to determine whether a dual-biomarker approach using N-terminal prohormone of brain natriuretic peptide (NT-proBNP) and galectin-3 optimizes the diagnosis and risk stratification of acute cardiac dyspnea. Atypical clinical manifestations and overlapping pathologies require objective and effective diagnostic methods to avoid treatment delays. Methods: This prosp…	2017	17	Suppl 1. doi:10.1186/s12906-017-1783-3.	EXCLUDED	NOT RELEVANT
Bleszynski, M. S., Bressan, A. K., Joos, E., Morad Hameed, S. and Ball, C. G.	Acute care and emergency general surgery in patients with chronic liver disease: how can we optimize perioperative care? A review of the literature	Eur J Prev Cardiol.	The increasing prevalence of advanced cirrhosis among operative candidates poses a major challenge for the acute care surgeon. The severity of hepatic dysfunction, degree of portal hypertension, emergency of surgery, and severity of patients’ comorbidities constitute predictors of postoperative mortality. Comprehensive history taking, physical examination, and thorough review of laboratory and im…	2015	22	11	EXCLUDED	NOT RELEVANT
Souza, F. F., Castro, E. Silva O., Marin Neto, J. A., Sankarankutty, A. K., Teixeira, A. C., Martinelli, A. L., Gaspar, G. G., Melo, L., Figueiredo, J. F., Romano, M. M., Maciel, B. C., Passos, A. D. and Rossi, M. A.	Acute chagasic myocardiopathy after orthotopic liver transplantation with donor and recipient serologically negative for Trypanosoma cruzi: a case report	Transplant Proc	Chagas disease (American trypanosomiasis) is caused by the protozoan parasite Trypanosoma cruzi. Chagas disease following solid-organ transplantation has occurred in Latin America. This report presents the occurrence of Chagas disease despite negative serological tests in both the donor and the recipient, as well as the effectiveness of treatment. A 21-year-old woman from the state of Sao Paulo (…	2008	40	3	EXCLUDED	NOT RELEVANT
Fennich, N., Salwa, A., Nadia, B., Latifa, O., Jamila, Z. and Mohamed, C.	Acute coronary syndrome in a young woman with antithrombin III deficiency	Sci Rep.	Acute coronary syndrome due to antithrombin III deficiency has been rarely reported. We describe a case of a 30-year-old woman, with no conventional risk factors, presenting with an extensive myocardial infarction. Coronary angiography revealed a simultaneous thrombosis of the left anterior descending artery and the circumflex artery, thrombus aspiration was performed, and the result of percutane…	2017	7:.	doi	EXCLUDED	NOT RELEVANT
Ismaiel, A., Popa, S. L. and Dumitrascu, D. L.	Acute Coronary Syndromes and Nonalcoholic Fatty Liver Disease: “Un Affaire de Coeur”	J Cardiovasc Magn Reson.	Background and Aims: Both nonalcoholic fatty liver disease (NAFLD) and ischemic heart disease have common pathogenic links. Evidence for the association of NAFLD with acute coronary syndromes (ACS), complex multivessel coronary artery disease (CAD), and increased mortality risk in ACS patients is still under investigation. Therefore, we conducted a systematic review aiming to clarify these gaps i…	2017	19:.	doi	EXCLUDED	NOT RELEVANT
Ye, R., Mai, Z., Pan, X., Cai, S. and Deng, L.	Acute fatty liver of pregnancy causes severe acute pancreatitis and stillborn fetus: A case report	Am J Hypertens.	Rationale:: Acutefatty liver of pregnancy (AFLP) is a potentially fatal obstetric emergency characterized by acute hepatic failure secondary to fatty infiltration. The resultant effects include coagulopathy, electrolyte abnormalities, and multisystem organ dysfunction. Pancreatitis typically develops after the onset of renal and hepatic dysfunction. Pancreatitis has been suggested as a poor progn…	2002	15	6	EXCLUDED	NOT RELEVANT
Sharma, S., Karamchandani, K., Wilson, R., Baskin, S. and Bezinover, D.	Acute heart failure after Orthotopic liver transplantation: a case series from one center	BMC Anesthesiol.	Background: Patients undergoing liver transplantation (LT) can develop acute heart failure (HF) in the postoperative period despite having had a normal cardiac evaluation prior to surgery. End-stage liver disease is often associated with underlying cardiac dysfunction which, while not identified during preoperative testing, manifests itself during or immediately after surgery. Case presentation: …	2018	18:.	doi	EXCLUDED	NOT RELEVANT
Chang, S. A., Kim, H. K., Chang, H. J. and Kim, D. K.	Acute Hemodynamic Changes after Single Administration of Udenafil in Pulmonary Arterial Hypertension: a Phase IIa Study	Balkan J Med Genet.	Background and Objectives: Udenafil, a new phosphodiesterase-5 inhibitor (PDE5i), has been used to treat erectile dysfunction. Given the proven benefit of PDE5i in pulmonary arterial hypertension (PAH), we evaluated serial hemodynamic changes after single udenafil administration to determine the appropriate therapeutic dose. Methods: Eighteen patients were randomly allocated into one of 3 groups:…	2018	21	2	EXCLUDED	NOT RELEVANT
Slack, A., Hogan, B. J. and Wendon, J.	Acute Hepatic Failure	Cureus			12	2. doi:10.7759/cureus.6952.	EXCLUDED	NOT RELEVANT
Tujjar, O., Mineo, G., Dell’Anna, A., Poyatos-Robles, B., Donadello, K., Scolletta, S., Vincent, J. L. and Taccone, F. S.	Acute kidney injury after cardiac arrest	Semin Nephrol.	Introduction: The aim of this study was to evaluate the incidence and determinants of AKI in a large cohort of cardiac arrest patients. Methods: We reviewed all patients admitted, for at least 48 hours, to our Dept. of Intensive Care after CA between January 2008 and October 2012. AKI was defined as oligo-anuria (daily urine output <0.5 ml/kg/h) and/or an increase in serum creatinine (≥0.3 mg/dl …	2018	38	1	EXCLUDED	NOT RELEVANT
Pan, H. C., Chien, Y. S., Jenq, C. C., Tsai, M. H., Fan, P. C., Chang, C. H., Chang, M. Y., Tian, Y. C., Fang, J. T., Yang, C. W. and Chen, Y. C.	Acute Kidney Injury Classification for Critically Ill Cirrhotic Patients: A Comparison of the KDIGO, AKIN, and RIFLE Classifications	Int J Organ Transplant Med	Critically ill cirrhotic patients have high mortality rates, particularly when they present with acute kidney injury (AKI) on admission. The Kidney Disease: Improving Global Outcomes (KDIGO) group aimed to standardize the definition of AKI and recently published a new AKI classification. However, the efficacy of the KDIGO classification for predicting outcomes of critically ill cirrhotic patients…	2011	2	1	EXCLUDED	NOT RELEVANT
Belcher, J. M., Parikh, C. R. and Garcia-Tsao, G.	Acute Kidney Injury in Patients with Cirrhosis: Perils and Promise	Eur Heart J.	A 62-year-old man with cirrhosis secondary to hepatitis C and chronic alcohol abuse is admitted to the intensive care unit with hematemesis and mental status changes. Physical examination reveals ascites and stigmata of chronic liver disease. Blood pressure is noted as 87/42 mm Hg while laboratory studies show serum creatinine level of 0.8 mg/dL, estimated glomerular filtration rate (GFR) 84 ml/m…	2016	37	18	EXCLUDED	NOT RELEVANT
Abdel-Kader, K. and Palevsky, P.	Acute Kidney Injury in the Elderly	Cochrane Database Syst Rev.	The aging kidney undergoes a number of important anatomic and physiologic changes that increase the risk of acute kidney injury (formerly acute renal failure) in the elderly. This article reviews these changes and discusses the diagnoses frequently encountered in the elderly patient with acute kidney injury. The incidence, staging, evaluation, management, and prognosis of acute kidney injury are …	2018	2018	4. doi:10.1002/14651858.CD005951.pub4.	EXCLUDED	NOT RELEVANT
Bellomo, R., Ronco, C., Mehta, R. L., Asfar, P., Boisramé-Helms, J., Darmon, M., Diehl, J. L., Duranteau, J., Hoste, E. A. J., Olivier, J. B., Legrand, M., Lerolle, N., Malbrain, Mlng, Mårtensson, J., Oudemans-van Straaten, H. M., Parienti, J. J., Payen, D., Perinel, S., Peters, E., Pickkers, P., Rondeau, E., Schetz, M., Vinsonneau, C., Wendon, J., Zhang, L. and Laterre, P. F.	Acute kidney injury in the ICU: from injury to recovery: reports from the 5th Paris International Conference	Int J Mol Med.	The French Intensive Care Society organized its yearly Paris International Conference in intensive care on June 18–19, 2015. The main purpose of this meeting is to gather the best experts in the field in order to provide the highest quality update on a chosen topic. In 2015, the selected theme was: “Acute Renal Failure in the ICU: from injury to recovery.” The conference program covered multiple …	2019	44	4	EXCLUDED	NOT RELEVANT
Hobson, C., Singhania, G. and Bihorac, A.	Acute Kidney Injury in The Surgical Patient	Korean J Intern Med.	Perioperative acute kidney injury (AKI) is a common, morbid and costly surgical complication. Current efforts to understand and manage AKI in surgical patients focus on prevention, mitigation of further injury when AKI has occurred, treatment of associated conditions and facilitation of renal recovery. Lesser severity AKI is now understood to be much more common, and more morbid, than was previou…	2018	33	2	EXCLUDED	NOT RELEVANT
Chancharoenthana, W. and Leelahavanichkul, A.	Acute kidney injury spectrum in patients with chronic liver disease: Where do we stand?	World J Gastroenterol.	Acute kidney injury (AKI) is a common complication of liver cirrhosis and is of the utmost clinical and prognostic relevance. Patients with cirrhosis, especially decompensated cirrhosis, are more prone to develop AKI than those without cirrhosis. The hepatorenal syndrome type of AKI (HRS–AKI), a spectrum of disorders in prerenal chronic liver disease, and acute tubular necrosis (ATN) are the two …	2020	26	18	EXCLUDED	NOT RELEVANT
Reichel, R. R.	Acute Kidney Injury: Quoi de Neuf?	J Extracell Vesicles.	Background: Acute kidney injury (AKI) is frequently encountered in the nephrology practice. Serum creatinine, with its many shortcomings, is still the main biomarker used to detect AKI. Methods: This review focuses on recent advances in definition, diagnosis, risk factors, and molecular mechanisms of AKI. In addition, specific AKI syndromes such as contrast-induced AKI, hepatorenal syndrome, and …	2015	4:.	doi	EXCLUDED	NOT RELEVANT
Ishikawa, K., Watanabe, S., Lee, P., Akar, F. G., Lee, A., Bikou, O., Fish, K., Kho, C. and Hajjar, R. J.	Acute Left Ventricular Unloading Reduces Atrial Stretch and Inhibits Atrial Arrhythmias	J Extracell Vesicles	Background:: Left atrium (LA) physiology is influenced by changes in left ventricular (LV) performance and load. Objectives:: To define the impact of acute changes in LV loading conditions on LA physiology in subacute myocardial infarction (MI). Methods:: MI was percutaneously induced in 19 Yorkshire pigs. One to 2 weeks after MI, 14 pigs underwent acute LV unloading using a percutaneous LV assis…	2018	9	Suppl 1. doi:10.1080/20013078.2020.1784511.	EXCLUDED	NOT RELEVANT
Slack, A. and Wendon, J.	Acute liver failure	Drug Des Devel Ther.		2015	9:5447-68.	doi	EXCLUDED	NOT RELEVANT
Hanamornroongruang, S. and Sangchay, N.	Acute liver failure associated with diffuse liver infiltration by metastatic breast carcinoma: A case report	Cancers (Basel).	Diffuse parenchymal metastasis is an unusual pattern of liver metastasis that is capable of causing liver failure. In the present study, the authors describe malignant infiltration of the liver by primary breast carcinoma in an autopsy of a 49-year-old female who had a rapid onset of liver failure and died after three weeks. Ultrasonography and computed tomography (CT) scans of the abdomen, as we…	2020	12	8. doi:10.3390/cancers12082281.	EXCLUDED	NOT RELEVANT
Mohanka, R., Rao, P., Shah, M., Gupte, A., Nikam, V., Vohra, M., Kohli, R., Shrimal, A., Golhar, A., Panchwagh, A., Kamath, S., Shukla, A., Patel, P., Chattopadhyay, S., Chaubal, G., Shaikh, Y., Dedhia, V., Sarmalkar, S. S., Maghade, R., Shinde, K., Bhilare, P., Nalawade, R., As, J. and Shah, S.	Acute Liver Failure Secondary to Yellow Phosphorus Rodenticide Poisoning: Outcomes at a Center With Dedicated Liver Intensive Care and Transplant Unit	Thorax.	Background: Accidental or suicidal poisoning with yellow phosphorus or metal phosphides (YPMP) such as aluminum (AlP) zinc phosphide (Zn3P2) commonly causes acute liver failure (ALF) and cardiotoxicity. These are used as household, agricultural, and industrial rodenticides and in production of ammunitions, firecrackers, and fertilizers. In absence of a clinically available laboratory test for dia…	1996	51	5	EXCLUDED	NOT RELEVANT
Fremont, R. D., Koyama, T., Calfee, C. S., Wu, W., Dossett, L. A., Bossert, F. R., Mitchell, D., Wickersham, N., Bernard, G. R., Matthay, M. A., May, A. K. and Ware, L. B.	Acute Lung Injury in Patients with Traumatic Injuries: Utility of a Panel of Biomarkers for Diagnosis and Pathogenesis	World J Stem Cells.	Background: The diagnosis of acute lung injury (ALI) is based on a consensus clinical definition. Despite the simplicity of this definition, ALI remains underdiagnosed and undertreated. Severe trauma is a well-described cause of ALI that represents a relatively homogeneous subset of ALI patients. The goals of this study were to develop a panel of plasma biomarkers to facilitate diagnosis of traum…	2020	12	12	EXCLUDED	NOT RELEVANT
Salembier, A., Verhamme, M., Verhamme, P. and Van Moerkercke, W.	Acute non-cirrhotic portal vein thrombosis : review	Acta Gastroenterol Belg	A 35-year-old man with a medical history of myocardial infarction, presenting with fever, general malaise and vague abdominal discomfort, was diagnosed with a portomesenteric venous thrombosis and acute cytomegalovirus (CMV) infection. Thrombophilia screening resulted in detection of heterozygosity for factor II G20210A gene mutation. Low molecular weight heparin in therapeutic dose was started, …	2018	81	2	EXCLUDED	NOT RELEVANT
Rea, D.	Acute non-myelosuppressive complications of systemic anticancer therapy	Indian J Anaesth.		2010	54	6	EXCLUDED	NOT RELEVANT
Singal, A. K. and Kamath, P. S.	Acute on chronic liver failure in non-alcoholic fatty liver and alcohol associated liver disease	Arq Bras Cardiol.	Acute on chronic liver failure (ACLF) presents acutely with multiple organ failure and is precipitated by an acute event. The syndrome has high short-term mortality with a potential of returning to baseline liver function if the precipitating event is controlled and patient/s survive the acute event. With heterogeneous definition across the globe of this syndrome, there is a clinical unmet need t…	2013	101	5	EXCLUDED	NOT RELEVANT
Casillas, J., Sleeman, D., Ahualli, J., Ruiz-Cordero, R. and Echenique, A.	Acute Pancreatitis (AP)	HPB (Oxford).	All of these conditions can be associated with acute pancreatitis,except?	2014	16	8	EXCLUDED	NOT RELEVANT
Zenda, T., Araki, I., Nakamiya, O., Ogawa, M., Higashi, K. and Ueno, T.	Acute peri-myocarditis with an unusual initial manifestation of gallbladder edema and a profound eosinophilic surge during convalescence	Sci Rep.	A 29-year-old man with fever and right upper quadrant pain was referred to our hospital. Ultrasonography revealed intense gallbladder edema and pericardial effusion. Despite no symptoms and signs related to heart failure, the patient was clinically suspected of cardiac dysfunction related to acute peri-myocarditis based on his symptoms of preceding fever and headache, pericardial effusion, positi…	2021	11:.	doi	EXCLUDED	NOT RELEVANT
Messaoudi, Y., Hedfi, M., Benhalima, N. and Chouchene, A.	Acute portal vein thrombosis secondary to hyperhomocysteinemia with folic acid deficiency and methyl tetrahydrofolate reductase mutation: a case report and literature review	Surg Case Rep.		2016	2:.	doi	EXCLUDED	NOT RELEVANT
Seckin, Z. I., Helmi, H., Weister, T. J., Lee, A. and Festic, E.	Acute pulmonary embolism in patients with obstructive sleep apnea: frequency, hospital outcomes, and recurrence	Diabetes Obes Metab.	Study Objectives:: The objectives of this study were to assess the effect of obstructive sleep apnea (OSA) on the risk of acute pulmonary embolism (PE), hospital outcomes including mortality, and PE recurrence. Methods:: We retrospectively enrolled adult patients, admitted to Mayo Clinic Hospital in Rochester, Minnesota, within a 5-year period (2009–2013). We compared frequency of PE, hospital mo…	2021	23	5	EXCLUDED	NOT RELEVANT
Morrone, D. and Morrone, V.	Acute Pulmonary Embolism: Focus on the Clinical Picture	World J Emerg Surg.	Acute pulmonary embolism (APE) is characterized by numerous clinical manifestations which are the result of a complex interplay between different organs; the symptoms are therefore various and part of a complex clinical picture. For this reason, it may not be easy to make an immediate diagnosis. This is a comprehensive review of the literature on all the various clinical pictures in order to help…	2020	15:.	doi	EXCLUDED	NOT RELEVANT
Guven Yilmaz, S., Palamar, M. and Gurgun, C.	Acute pulmonary oedema due to single dose acetazolamide taken after cataract surgery	Matrix Biol.	An increase in intraocular pressure following cataract surgery is very common. The main reason for this condition is viscoelastic agent remaining in the eye, which leads to mechanical obstruction of the trabecular meshwork. Prophylaxis with oral acetazolamide is frequently practised to prevent this early rise in intraocular pressure in the preoperative and postoperative periods. We report a case …	2018	73:77-104.	Epub 2018 Mar 08 doi	EXCLUDED	NOT RELEVANT
Betrosian, A. P., Agarwal, B. and Douzinas, E. E.	Acute renal dysfunction in liver diseases	Ultrasound J.	Renal dysfunction is common in liver diseases, either as part of multiorgan involvement in acute illness or secondary to advanced liver disease. The presence of renal impairment in both groups is a poor prognostic indicator. Renal failure is often multifactorial and can present as pre-renal or intrinsic renal dysfunction. Obstructive or post renal dysfunction only rarely complicates liver disease…	2021	13:.	doi	EXCLUDED	NOT RELEVANT
Sanfilippo, F., Palumbo, G. J., Bignami, E., Pavesi, M., Ranucci, M., Scolletta, S., Pelosi, P. and Astuto, M.	Acute Respiratory Distress Syndrome in the Perioperative Period of Cardiac Surgery: Predictors, Diagnosis, Prognosis, Management Options, and Future Directions	Med Sci Monit.	Acute respiratory distress syndrome (ARDS) after cardiac surgery is reported with a widely variable incidence (from 0.4%-8.1%). Cardiac surgery patients usually are affected by several comorbidities, and the development of ARDS significantly affects their prognosis. Herein, evidence regarding the current knowledge in the field of ARDS in cardiac surgery is summarized and is followed by a discussi…	2017	23:5382-8.	doi	EXCLUDED	NOT RELEVANT
Goswami, R. M. and Khouzam, R. N.	Acute right ventricular failure after orthotopic liver transplantation	Virchows Arch	The interdependence between the heart and liver in maintaining hemodynamic stability during the perioperative period of either orthotopic heart (OHT) or liver (OLT) transplantation is important. The pre-transplant hemodynamic changes that occur in patients with end-stage liver disease (ESLD) can include decreased systemic vascular resistance, poor ventricular response to stress and increased card…	2016	469	Suppl 1	EXCLUDED	NOT RELEVANT
Kim, T. Y. and Kim, D. J.	Acute-on-chronic liver failure	Euroasian J Hepatogastroenterol.	Acute-on-chronic liver failure (ACLF) is an increasingly recognized distinct disease entity encompassing an acute deterioration of liver function in patients with chronic liver disease. Although there are no widely accepted diagnostic criteria for ACLF, the Asia.Pacific Association for the Study of the Liver (APASL) and the American Association for the Study of Liver Disease and the European Asso…	2017	7	1	EXCLUDED	NOT RELEVANT
Pearson, A. C. S., Subramanian, A., Schroeder, D. R. and Findlay, J. Y.	Adapting the Surgical Apgar Score for Perioperative Outcome Prediction in Liver Transplantation: A Retrospective Study	Int J Environ Res Public Health.	Background: The surgical Apgar score (SAS) is a 10-point scale using the lowest heart rate, lowest mean arterial pressure, and estimated blood loss (EBL) during surgery to predict postoperative outcomes. The SAS has not yet been validated in liver transplantation patients, because typical blood loss usually exceeds the highest EBL category. Our primary aim was to develop a modified SAS for liver …	2019	16	12. Epub 2019 Jun 25 doi:10.3390/ijerph16122248.	EXCLUDED	NOT RELEVANT
Dobson, G. P.	Addressing the Global Burden of Trauma in Major Surgery	Cochrane Database Syst Rev.	Despite a technically perfect procedure, surgical stress can determine the success or failure of an operation. Surgical trauma is often referred to as the “neglected step-child” of global health in terms of patient numbers, mortality, morbidity, and costs. A staggering 234 million major surgeries are performed every year, and depending upon country and institution, up to 4% of patients will die b…	2017	2017	8. doi:10.1002/14651858.CD012763.	EXCLUDED	NOT RELEVANT
Zhong, J. H., Ke, Y., Zhu, S. L., Wang, L., Luo, C. P., Gong, W. F., You, X. M., Ma, L., Xiang, B. D. and Li, L. Q.	Adefovir dipivoxil is less expensive than lamivudine and associated with similar prognosis in patients with hepatitis B virus-related hepatocellular carcinoma after radical resection	Postgrad Med J.	Aim: Lamivudine (LAM) and adefovir dipivoxil (ADV) are widely used in patients with hepatitis B virus (HBV)-related hepatocellular carcinoma (HCC), but few studies have directly compared their therapeutic efficacy and treatment cost. This study aims to compare LAM with ADV head-to-head in these patients. Methods: We retrospectively analyzed 201 patients with HBV-related HCC who underwent radical …	1983	59	689	EXCLUDED	NOT RELEVANT
Chen, J. F., Eltzschig, H. K. and Fredholm, B. B.	Adenosine receptors as drug targets — what are the challenges?	Vasc Cell.	Adenosine signalling has long been a target for drug development, with adenosine itself or its derivatives being used clinically since the 1940s. In addition, methylxanthines such as caffeine have profound biological effects as antagonists at adenosine receptors. Moreover, drugs such as dipyridamole and methotrexate act by enhancing the activation of adenosine receptors. There is strong evidence …	2014	06:19:00	doi	EXCLUDED	NOT RELEVANT
Nier, A., Huber, Y., Labenz, C., Michel, M., Bergheim, I. and Schattenberg, J. M.	Adipokines and Endotoxemia Correlate with Hepatic Steatosis in Non-Alcoholic Fatty Liver Disease (NAFLD)	J Nutr Sci	(1) Background: The etiology of non-alcoholic fatty liver disease (NAFLD) is multifactorial. Dietary composition has been implicated as a factor modulating intestinal barrier and could affect disease severity. The aim of this study was to evaluate dietary intake and markers of intestinal permeability in patients with NAFLD. (2) Methods: We enrolled 63 patients with NAFLD and compared them to age-…	2020	9:.	doi	EXCLUDED	NOT RELEVANT
Costa, C. R. M., Feitosa, M. L. T., Rocha, A. R., Bezerra, D. O., Leite, Y. K. C., Argolo Neto, N. M., Rodrigues, H. W. S., Júnior, A. S., Silva, A. S., Sarmento, J. L. R., Silva, L. S. and Carvalho, M. A. M.	Adipose stem cells in reparative goat mastitis mammary gland	Lipids Health Dis.	Mesenchymal stem cells have been widely used in the treatment of various chronic diseases. The objective of this survey was to evaluate the therapeutic and regenerative potential of stem cells from adipose tissue (ASCs) in the milk production recovery repair of tissue injury in mastitis goats treated with antimicrobial agents prior to cell therapy. After the diagnosis of mastitis and treatment wi…	2020	19:.	doi	EXCLUDED	NOT RELEVANT
Zhang, J., Liu, Y., Chen, Y., Yuan, L., Liu, H., Wang, J., Liu, Q. and Zhang, Y.	Adipose-Derived Stem Cells: Current Applications and Future Directions in the Regeneration of Multiple Tissues	Brain Circ.	Adipose-derived stem cells (ADSCs) can maintain self-renewal and enhanced multidifferentiation potential through the release of a variety of paracrine factors and extracellular vesicles, allowing them to repair damaged organs and tissues. Consequently, considerable attention has increasingly been paid to their application in tissue engineering and organ regeneration. Here, we provide a comprehens…	2017	3	1	EXCLUDED	NOT RELEVANT
Liu, S., Guo, R., Hou, X., Zhang, Y., Jiang, X., Wang, T., Wu, X., Xu, K., Pan, X. and Qiao, L.	Adipose-tissue derived porcine mesenchymal stem cells efficiently ameliorate CCl4-induced acute liver failure in mice	Arch Dis Child.	Adipose tissue derived mesenchymal stem cells (ADMSCs) may be an attractive therapeutic source for acute liver injury because of their high accessibility and non-invasiveness. Here, we investigated the therapeutic potentials of porcine ADMSCs for acute liver failure (ALF). The morphology, differentiation potential, expression patterns of cell surface markers and liver-specific genes were compared…	1996	74	4	EXCLUDED	NOT RELEVANT
Hasegawa, K., Saiura, A., Takayama, T., Miyagawa, S., Yamamoto, J., Ijichi, M., Teruya, M., Yoshimi, F., Kawasaki, S., Koyama, H., Oba, M., Takahashi, M., Mizunuma, N., Matsuyama, Y., Watanabe, T., Makuuchi, M. and Kokudo, N.	Adjuvant Oral Uracil-Tegafur with Leucovorin for Colorectal Cancer Liver Metastases: A Randomized Controlled Trial	Quant Imaging Med Surg.	Background: The high recurrence rate after surgery for colorectal cancer liver metastasis (CLM) remains a crucial problem. The aim of this trial was to evaluate the efficacy of adjuvant therapy with uracil-tegafur and leucovorin (UFT/LV). Methods: In the multicenter, open-label, phase III trial, patients undergoing curative resection of CLM were randomly assigned in a 1:1 ratio to either the UFT/…	2021	11	4	EXCLUDED	NOT RELEVANT
Itzhaki Ben Zadok, O., Kornowski, R., Goldenberg, I., Klempfner, R., Toledano, Y., Biton, Y., Fisman, E. Z., Tenenbaum, A., Golovchiner, G., Kadmon, E., Omelchenko, A., Gal, T. B. and Barsheshet, A.	Admission blood glucose and 10-year mortality among patients with or without pre-existing diabetes mellitus hospitalized with heart failure	Ochsner J.	Background: High admission blood glucose (ABG) level has been associated with a poor short-term outcome among non-diabetic patients with heart failure (HF). We aimed to investigate the association between ABG levels and long-term (10 years) mortality in patients with or without pre-existing diabetes mellitus (DM) admitted with HF. Methods: We analyzed data on 1811 patients with DM and 2182 patien…	2013	13	2	EXCLUDED	NOT RELEVANT
Cunha, B. A., Pherez, F. M., Alexiadis, V., Gagos, M. and Strollo, S.	Adult Kawasaki's disease with myocarditis, splenomegaly, and highly elevated serum ferritin levels	FASEB J.	Kawasaki's disease is a disease of unknown cause. The characteristic clinical features of Kawasaki's disease are fever ≥ 102°F for ≥ 5 days accompanied by a bilateral bulbar conjunctivitis/conjunctival suffusion, erythematous rash, cervical adenopathy, pharyngeal erythema, and swelling of the dorsum of the hands/feet. Kawasaki's disease primarily affects children and is rare in adults. In childre…	2019	33	12	EXCLUDED	NOT RELEVANT
Koh, E. T., Seow, A., Ong, B., Ratnagopal, P., Tjia, H. and Chng, H. H.	Adult onset polymyositis/dermatomyositis: clinical and laboratory features and treatment response in 75 patients	Cochrane Database Syst Rev.	OBJECTIVES--To determine possible similarities and differences in clinical and laboratory features and treatment response between patients in Singapore with polymyositis (PM) and dermatomyositis (DM) and reported series. METHODS--Case records of adult patients (16 years old and above) referred to the 3 main electromyographic (EMG) laboratories in Singapore between 1 June 1986 and 31 May 1991 were…	2020	2020	8. doi:10.1002/14651858.CD005552.pub3.	EXCLUDED	NOT RELEVANT
AlZahrani, Ahmed, Rathod, Rahul, Krimly, Ahmed, Salam, Yezan, AlMarzoog, AlJuhara Thaar and Veldtman, Gruschen R.	The Adult Patient with a Fontan	Cardiology Clinics		2020	38	3	EXCLUDED	NOT RELEVANT
Phillips, Sabrina D., Bonnichsen, Crystal R., McLeod, Christopher J., Ammash, Naser M., Burkhart, Harold M. and Connolly, Heidi M.	Adults With Congenital Heart Disease and Previous Intervention	Current Problems in Cardiology	Cardiac malformations occur in approximately 1% of live births. Advances in surgery, interventional cardiology, and medical care have translated into increasing numbers of adult patients with congenital heart disease. These patients, even after intervention, have cardiac sequelae that require specialized care by cardiologists and cardiac surgeons with expertise in the management of congenital car…	2013	38	8	EXCLUDED	NOT RELEVANT
Lin, A. E., Basson, C. T., Goldmuntz, E., Magoulas, P. L., McDermott, D. A., McDonald-McGinn, D. M., McPherson, E., Morris, C. A., Noonan, J., Nowak, C., Pierpont, M. E., Pyeritz, R. E., Rope, A. F., Zackai, E. and Pober, B. R.	Adults with genetic syndromes and cardiovascular abnormalities: Clinical history and management	BMJ Open.	Cardiovascular abnormalities, especially structural congenital heart defects (CHDs), commonly occur in malformation syndromes and genetic disorders. Individuals with syndromes comprise a significant proportion of those affected with selected CHDs such as complete atrioventricular canal, interrupted arch type B, supravalvar aortic stenosis and pulmonary stenosis. As these individuals age, they con…	2021	11	3. doi:10.1136/bmjopen-2020-046529.	EXCLUDED	NOT RELEVANT
Severino, P., Mather, P. J., Pucci, M., D’Amato, A., Mariani, M. V., Infusino, F., Birtolo, L. I., Maestrini, V., Mancone, M. and Fedele, F.	Advanced Heart Failure and End-Stage Heart Failure: Does a Difference Exist	Paediatr Drugs	Advanced heart failure (AdHF) represents a challenging aspect of heart failure patients. Because of worsening clinical symptoms, high rates of re-hospitalization and mortality, AdHF represents an unstable condition where standard treatments are inadequate and additional interventions must be applied. A heart transplant is considered the optimal therapy for AdHF, but the great problem linked to th…	2018	20	3	EXCLUDED	NOT RELEVANT
Menachem, Jonathan N., Schlendorf, Kelly H., Mazurek, Jeremy A., Bichell, David P., Brinkley, D. Marshall, Frischhertz, Benjamin P., Mettler, Bret A., Shah, Ashish S., Zalawadiya, Sandip, Book, Wendy and Lindenfeld, JoAnn	Advanced Heart Failure in Adults With Congenital Heart Disease	JACC: Heart Failure	As a result of improvements in care for patients with congenital heart disease (CHD), >90% of children born with CHD are expected to survive to adulthood. For those adults, heart failure (HF) is the leading cause of death. Advances in recognition of, and treatments for, these patients continue to improve. Specifically, adults with CHD are candidates for both heart transplantation and mechanical c…	2020	8	2	EXCLUDED	NOT RELEVANT
Gilja, O. H., Hatlebakk, J. G., Ødegaard, S., Berstad, A., Viola, I., Giertsen, C., Hausken, T. and Gregersen, H.	Advanced imaging and visualization in gastrointestinal disorders	J Clin Endocrinol Metab.	Advanced medical imaging and visualization has a strong impact on research and clinical decision making in gastroenterology. The aim of this paper is to show how imaging and visualization can disclose structural and functional abnormalities of the gastrointestinal (GI) tract. Imaging methods such as ultrasonography, magnetic resonance imaging (MRI), endoscopy, endosonography, and elastography wil…	2015	100	8	EXCLUDED	NOT RELEVANT
Pita, I. and Magro, F.	Advanced imaging techniques for small bowel Crohn’s disease: what does the future hold?	Exp Clin Cardiol.	Treatment of Crohn’s disease (CD) is intrinsically reliant on imaging techniques, due to the preponderance of small bowel disease and its transmural pattern of inflammation. Ultrasound (US), computed tomography (CT) and magnetic resonance imaging (MRI) are the most widely employed imaging methods and have excellent diagnostic accuracy in most instances. Some limitations persist, perhaps the most …	2005	10	3	EXCLUDED	NOT RELEVANT
Hui, T. C., Kwan, J. and Pua, U.	Advanced Techniques in the Percutaneous Ablation of Liver Tumours	Medicine (Baltimore).	Percutaneous ablation is an accepted treatment modality for primary hepatocellular carcinoma (HCC) and liver metastases. The goal of curative ablation is to cause the necrosis of all tumour cells with an adequate margin, akin to surgical resection, while minimising local damage to non-target tissue. Aside from the ablative modality, the proceduralist must decide the most appropriate imaging modal…	2019	98	12. doi:10.1097/MD.0000000000014594.	EXCLUDED	NOT RELEVANT
Dong, H., White, R. D. and Kolipaka, A.	Advances and Future Direction of Magnetic Resonance Elastography	Stem Cells Transl Med.	The mechanical properties of soft tissues are closely associated with a variety of diseases. This motivates the development of elastography techniques in which tissue mechanical properties are quantitatively estimated through imaging. Magnetic resonance elastography (MRE) is a non-invasive phase-contrast MR technique where shear modulus of soft tissue can be spatially and temporally estimated. MR…	2020	9	8	EXCLUDED	NOT RELEVANT
Liu, N., Guo, Y. N., Gong, L. K. and Wang, B. S.	Advances in biomarker development and potential application for preeclampsia based on pathogenesis	J Community Hosp Intern Med Perspect	Preeclampsia (PE) is a pregnancy-specific complication that seriously threatens the health and safety of mothers and infants. The etiology of PE has not been fully elucidated, and no effective treatments are currently available. A pregnant woman with PE often has to make a tough choice on either endangering her own health to give a birth or being forced to terminate her pregnancy. It is recommend…	2021	10	2	EXCLUDED	NOT RELEVANT
Kelly, K. A., Hollingsworth, M. A., Brand, R. E., Liu, C. H., Singh, V. K., Srivastava, S., Wasan, A. D., Yadav, D. and Andersen, D. K.	Advances in Biomedical Imaging, Bioengineering, and Related Technologies for the Development of Biomarkers of Pancreatic Disease: Summary of a National Institute of Diabetes and Digestive and Kidney Diseases and National Institute of Biomedical Imaging and Bioengineering Workshop	Prz Gastroenterol	A workshop sponsored by the National Institute of Diabetes and Digestive and Kidney Diseases and the National Institute of Biomedical Imaging and Bioengineering focused on research gaps and opportunities in the development of new biomarkers of pancreatic disease. The session was held on July 22, 2015, and structured into six sessions: 1) introduction and overview, 2) keynote address, 3) new appro…	2015	10	3	EXCLUDED	NOT RELEVANT
Dai, W. J. and Jiang, H. C.	Advances in gene therapy of liver cirrhosis: a review	Gut.		2007	56	Suppl 2	EXCLUDED	NOT RELEVANT
Chiorean, L., Tana, C., Braden, B., Caraiani, C., Sparchez, Z., Cui, X. W., Baum, U. and Dietrich, C. F.	Advantages and Limitations of Focal Liver Lesion Assessment with Ultrasound Contrast Agents: Comments on the European Federation of Societies for Ultrasound in Medicine and Biology (EFSUMB) Guidelines	Neth Heart J.	Contrast-enhanced ultrasound (CEUS) represents a significant breakthrough in sonography. Due to US contrast agents (UCAs) and contrast-specific techniques, sonography offers the potential to show enhancement of liver lesions in a similar way as contrast-enhanced cross-sectional imaging techniques. The real-time assessment of liver perfusion throughout the vascular phases, without any risk of neph…	2009	17	11	EXCLUDED	NOT RELEVANT
Costa, Cátia, Teles, Rui Campante, Brito, João, Neves, José Pedro, Gabriel, Henrique Mesquita, Abecassis, Miguel, Ribeiras, Regina, Abecasis, João, Nolasco, Tiago, Furstenau, Maria da Conceição, Vale, Nélson, Tralhão, António, Madeira, Sérgio, Mesquita, João, Saraiva, Carla, Calé, Rita, Almeida, Manuel, Aleixo, Ana and Mendes, Miguel	Advantages of a prospective multidisciplinary approach in transcatheter aortic valve implantation: Eight years of experience	Revista Portuguesa de Cardiologia	Introduction Aortic stenosis is the most prevalent type of valvular disease in Europe. Surgical aortic valve replacement (SAVR) is the standard therapy, while transcatheter aortic valve implantation (TAVI) is an alternative in patients at unacceptably high surgical risk. Assessment by a heart team is recommended by the guidelines but there is little published evidence on this subject. The purpose…	2017	36	11	EXCLUDED	NOT RELEVANT
Misiakos, E. P., Tsapralis, D., Karatzas, T., Lidoriki, I., Schizas, D., Sfyroeras, G. S., Moulakakis, K. G., Konstantos, C. and Machairas, A.	Advents in the Diagnosis and Management of Ischemic Colitis	Lipids Health Dis.	Background: Ischemic colitis (IC) is a common type of ischemic insult, resulting from decreased arterial blood flow to the colon. This disease can be caused from either atherosclerotic occlusive vascular disease or non-occlusive disease. The aim of this study is to present the diagnostic methodology and management of this severe disease based on current literature. Methods: A literature search ha…	2016	15:.	doi	EXCLUDED	NOT RELEVANT
Nicolau-Raducu, R., Gitman, M., Ganier, D., Loss, G. E., Cohen, A. J., Patel, H., Girgrah, N., Sekar, K. and Nossaman, B.	Adverse cardiac events after orthotopic liver transplantation: a cross-sectional study in 389 consecutive patients	Liver Transpl	Current American College of Cardiology/American Heart Association guidelines caution that preoperative noninvasive cardiac tests may have poor predictive value for detecting coronary artery disease in liver transplant candidates. The purpose of our study was to evaluate the role of clinical predictor variables for early and late cardiac morbidity and mortality and the predictive values of noninva…	2015	21	1	EXCLUDED	NOT RELEVANT
Niikura, R., Nagata, N., Shimbo, T., Sakurai, T., Aoki, T., Moriyasu, S., Sekine, K., Okubo, H., Watanabe, K., Yokoi, C., Yamada, A., Hirata, Y., Koike, K., Akiyama, J. and Uemura, N.	Adverse Events during Bowel Preparation and Colonoscopy in Patients with Acute Lower Gastrointestinal Bleeding Compared with Elective Non-Gastrointestinal Bleeding	PLoS One.	Background: There are limited data on the safety of colonoscopy in patients with lower gastrointestinal bleeding (LGIB). We examined the various adverse events associated with colonoscopy in acute LGIB compared with non-GIB patients. Methods: Emergency hospitalized LGIB patients (n = 161) and age- and gender-matched non-GIB controls (n = 161) were selected. Primary outcomes were any adverse event…	2016	11	2. doi:10.1371/journal.pone.0148741.	EXCLUDED	NOT RELEVANT
Lo, P. H., Chang, C. C., Yeh, C. C., Sung, L. C., Cherng, Y. G., Chen, T. L. and Liao, C. C.	Adverse Outcomes after Non-Cardiac Surgeries in Patients with Heart Failure: A Propensity-Score Matched Study	Eur Radiol.	The impact of heart failure (HF) on postoperative outcomes is not completely understood. Our purpose is to investigate complications and mortality after noncardiac surgeries in people who had HF. In the analyses of research data of health insurance in, we identified 32,808 surgical patients with preoperative HF and 32,808 patients without HF undergoing noncardiac surgeries. We used a matching pro…	2018	28	4	EXCLUDED	NOT RELEVANT
Biswas, D., Tozer, K., Dao, K. T., Perez, L. J., Mercer, A., Brown, A., Hossain, I., Yip, A. M., Aguiar, C., Motawea, H., Brunt, K. R., Shea, J., Legare, J. F., Hassan, A., Kienesberger, P. C. and Pulinilkunnil, T.	Adverse Outcomes in Obese Cardiac Surgery Patients Correlates With Altered Branched-Chain Amino Acid Catabolism in Adipose Tissue and Heart	J Korean Med Sci.	Background: Predicting relapses of post-operative complications in obese patients who undergo cardiac surgery is significantly complicated by persistent metabolic maladaptation associated with obesity. Despite studies supporting the linkages of increased systemic branched-chain amino acids (BCAAs) driving the pathogenesis of obesity, metabolome wide studies have either supported or challenged ass…	2017	32	2	EXCLUDED	NOT RELEVANT
Colunga Biancatelli, R. M., Congedo, V., Calvosa, L., Ciacciarelli, M., Polidoro, A. and Iuliano, L.	Adverse reactions of Amiodarone	Clin Liver Dis (Hoboken).	Adverse drug reaction is defined by the World Health Organization as any response to a drug that is noxious and unintended and occurs at a dose normally used in man. Older people are at elevated risk of adverse drug reactions—because of changes in pharmacodynamics, concurrent use of multiple medications and the related drug interactions. However, adverse drug reactions are significantly underesti…	2013	2	5	EXCLUDED	NOT RELEVANT
Afshari, A., Bastholm Bille, A. and Allingstrup, M.	Aerosolized prostacyclins for acute respiratory distress syndrome (ARDS)	JAMA.	Background: Acute respiratory distress syndrome (ARDS) is a critical condition that is associated with high mortality and morbidity. Aerosolized prostacyclin has been used to improve oxygenation despite the limited evidence available so far.This review was originally published in 2010 and updated in 2017. Objectives: To assess the benefits and harms of aerosolized prostacyclin in adults and child…	2017	318	4	EXCLUDED	NOT RELEVANT
Hara, K. and Floras, J. S.	After-effects of exercise on haemodynamics and muscle sympathetic nerve activity in young patients with dilated cardiomyopathy	World J Gastroenterol.	OBJECTIVE: To determine the after-effects on sympathetic nerve activity and calf and systemic haemodynamics of symptom-limited exercise in young patients with dilated cardiomyopathy. PATIENTS: 14 young patients with dilated cardiomyopathy (mean (SEM) age 35 (2) yr) and 17 healthy controls (age 29 (2) yr). METHODS: Blood pressure, muscle sympathetic nerve activity, calf blood flow, plasma noradren…	2007	13	34	EXCLUDED	NOT RELEVANT
Kang, J. H., Kim, D. H., Park, S. H. and Baek, J. H.	Age of Data in Contemporary Research Articles Published in Representative General Radiology Journals	Indian J Surg.	Objective: To analyze and compare the age of data in contemporary research articles published in representative general radiology journals. Materials and Methods: We searched for articles reporting original research studies analyzing patient data that were published in the print issues of the Korean Journal of Radiology (KJR), European Radiology (ER), and Radiology in 2017. Eligible articles were…	2012	74	1	EXCLUDED	NOT RELEVANT
Kiowski, Wolfgang, Bühler, Fritz R., Fadayomi, Michael O., Erne, Paul, Müller, Franco B., Hulthén, Ulf L. and Bolli, Peter	Age, race, blood pressure and renin: Predictors for antihypertensive treatment with calcium antagonists	The American Journal of Cardiology	Age, race, pretreatment blood pressure and plasma renin activity have been related to the antihypertensive response to calcium antagonists in studies that included 215 patients with mild to moderate essential hypertension. Adverse effects necessitated withdrawal from therapy in about 10% of the patients. All calcium antagonists lowered blood pressure significantly and comparably without weight ga…	1985	56	16	EXCLUDED	NOT RELEVANT
Scioli, M. G., Bielli, A., Arcuri, G., Ferlosio, A. and Orlandi, A.	Ageing and microvasculature	BMC Infect Dis.	A decline in the function of the microvasculature occurs with ageing. An impairment of endothelial properties represents a main aspect of age-related microvascular alterations. Endothelial dysfunction manifests itself through a reduced angiogenic capacity, an aberrant expression of adhesion molecules and an impaired vasodilatory function. Increased expression of adhesion molecules amplifies the i…	2008	08:14:00	doi	EXCLUDED	NOT RELEVANT
Prasad, K.	AGE–RAGE Stress in the Pathophysiology of Pulmonary Hypertension and its Treatment	World J Gastroenterol.	Pulmonary hypertension (PH) is a rare and fatal disease characterized by elevation of pulmonary artery pressure ≥ 25 mm Hg. There are five groups of PH: (1) pulmonary artery (PA) hypertension (PAH), (2) PH due to heart diseases, (3) PH associated with lung diseases/hypoxia, (4) PH associated with chronic obstruction of PA, and (5) PH due to unclear and/or multifactorial mechanisms. The pathophysi…	2009	15	24	EXCLUDED	NOT RELEVANT
Lee, M. J., Kim, E. H., Bae, S. J., Kim, G. A., Park, S. W., Choe, J., Jung, C. H., Lee, W. J. and Kim, H. K.	Age-Related Decrease in Skeletal Muscle Mass Is an Independent Risk Factor for Incident Nonalcoholic Fatty Liver Disease: A 10-Year Retrospective Cohort Study	Vasc Health Risk Manag.	Background/Aims: Sarcopenia has emerged as an important risk factor for nonalcoholic fatty liver disease (NAFLD). Although aging is the main cause of sarcopenia, the longitudinal association between age-related body composition changes and NAFLD development has not been fully investigated. Thus, we evaluated whether age-related increased fat mass or decreased muscle mass is an independent risk fa…	2008	4	4	EXCLUDED	NOT RELEVANT
Chin, J. H., Kim, Y. K., Choi, D. K., Shin, W. J. and Hwang, G. S.	Aggravation of Mitral Regurgitation by Calcium Administration in a Patient With Hypertrophic Cardiomyopathy During Liver Transplantation: A Case Report	Transplantation Proceedings	Aggravation of mitral regurgitation (MR) due to left ventricular outflow tract obstruction (LVOTO) is likely to occur during liver transplantation in cirrhotic patients with hypertrophic cardiomyopathy (HCMP). Moreover, calcium administration following severe hypocalcemia due to inadequate citrate metabolism and massive transfusion may induce MR aggravation with LVOTO in such patients. Herein we …	2009	41	5	EXCLUDED	NOT RELEVANT
Armstrong, G. T., Kawashima, T., Leisenring, W., Stratton, K., Stovall, M., Hudson, M. M., Sklar, C. A., Robison, L. L. and Oeffinger, K. C.	Aging and Risk of Severe, Disabling, Life-Threatening, and Fatal Events in the Childhood Cancer Survivor Study	Metabolism.	Purpose: The first generation of childhood cancer survivors is now aging into their fourth and fifth decades of life, yet health risks across the aging spectrum are not well established. Methods: Analyses included 14,359 5-year survivors from the Childhood Cancer Survivor Study, who were first diagnosed when they were younger than 21 years old and who received follow-up for a median of 24.5 years…	2017	75:1-5.	Epub 2017 Jun 24 doi	EXCLUDED	NOT RELEVANT
Decaroli, M. C. and Rochira, V.	Aging and sex hormones in males	BMJ Case Rep.	Several large cohort studies have disclosed the trajectories of sex steroids changes overtime in men and their clinical significance. In men the slow, physiological decline of serum testosterone (T) with advancing age overlaps with the clinical condition of overt, pathological hypogonadism. In addition, the increasing number of comorbidities, together with the high prevalence of chronic diseases,…	2014	2014:.	doi	EXCLUDED	NOT RELEVANT
Sangaralingham, S. J., Huntley, B. K., Martin, F. L., McKie, P. M., Bellavia, D., Ichiki, T., Harders, G. E., Chen, H. H. and Burnett, J. C.	The Aging Heart, Myocardial Fibrosis and its Relationship to Circulating C-Type Natriuretic Peptide	Ir J Med Sci	Myocardial aging is characterized by LV fibrosis leading to diastolic and systolic dysfunction. Studies have established the potent anti-fibrotic and anti-proliferative properties of C-type natriuretic peptide (CNP), however the relationship between circulating CNP, LV fibrosis and associated changes in LV function with natural aging are undefined. Accordingly, we characterized the relationship o…	2017	186	Suppl 6	EXCLUDED	NOT RELEVANT
Hamaguchi, M., Kojima, T., Ohbora, A., Takeda, N., Fukui, M. and Kato, T.	Aging is a risk factor of nonalcoholic fatty liver disease in premenopausal women	J Am Heart Assoc.	AIM: To clarify the relationship between age, menopause, and nonalcoholic fatty liver disease (NAFLD) in women.METHODS: We conducted a follow-up study on nonalcoholic fatty liver disease by using abdominal ultrasonography, and investigated the relationship of age and menopause with the development of NAFLD in women. We followed 1829 women and 2572 men (response rate, 86%) selected in 2001 to repr…	2015	4	6. doi:10.1161/JAHA.115.001962.	EXCLUDED	NOT RELEVANT
Liao, Y., Wei, R., Yao, R., Qin, L., Li, J., Yu, J. and Liao, W.	AGLR is a novel index for the prognosis of hepatocellular carcinoma patients: a retrospective study	Radiol Case Rep.	Background: Most hepatocellular carcinoma (HCC) patients’ liver function indexes are abnormal. We aimed to investigate the relationship between (alkaline phosphatase + gamma-glutamyl transpeptidase)/lymphocyte ratio (AGLR) and the progression as well as the prognosis of HCC. Methods: A total of 495 HCC patients undergoing radical hepatectomy were retrospectively analyzed. We randomly divided thes…	2020	15	12	EXCLUDED	NOT RELEVANT
Liu, Y., Lu, L. L., Yuan, D. X., Geng, N., Xuan, S. Y. and Xin, Y. N.	AGTR1 rs3772622 gene polymorphism increase the risk of nonalcoholic fatty liver disease patients suffer coronary artery disease in Northern Chinese Han population	Eur J Radiol.	Background: Cardiovascular disease (CAD) responsible and nonalcoholic fatty liver disease (NAFLD) are both metabolic diseases, and they are mostly influenced by genetic factors. The aim of our study is to evaluate the relationship between angiotensin II type-1 receptor (AGTR1) gene rs3772622 polymorphisms and the risk of developing coronary artery disease (CAD) in Chinese patients with NAFLD. Met…	2011	80	1	EXCLUDED	NOT RELEVANT
Kapoor, T. and Gutierrez, G.	Air embolism as a cause of the systemic inflammatory response syndrome: a case report	J Am Soc Hypertens.	We describe a case of systemic inflammatory response syndrome associated with air embolism following the removal of a central line catheter, coupled with a deep inspiratory maneuver. The presence of a patent foramen ovale allowed the passage of a clinically significant amount of air from the venous circulation to the systemic circulation. The interaction of air with the systemic arterial endothel…	2015	9	7	EXCLUDED	NOT RELEVANT
Molina, P. E., Gardner, J. D., Souza-Smith, F. M. and Whitaker, A. M.	Alcohol Abuse: Critical Pathophysiological Processes and Contribution to Disease Burden	Postgrad Med J.	Alcohol abuse; the most common and costly form of drug abuse, is a major contributing factor to many disease categories. The alcohol-attributable disease burden is closely related to the average volume of alcohol consumption, with dose-dependent relationships between amount and duration of alcohol consumption and the incidence of diabetes mellitus, hypertension, cardiovascular disease, stroke, an…	1999	75	889	EXCLUDED	NOT RELEVANT
Kalla, A. and Figueredo, V. M.	Alcohol and cardiovascular disease in the geriatric population	Europace.	There has been little focus on the effects of alcohol on the elderly. Although the cardiovascular benefits of moderate alcohol consumption could be of the greatest benefit in this group, so might be the detrimental effects of abuse. In this article, we review available data on the effects of alcohol consumption on cardiovascular disease, cardiomyopathy, arrhythmias, hypertension, and vascular fun…	2010	12	5	EXCLUDED	NOT RELEVANT
Paloczi, Janos, Matyas, Csaba, Cinar, Resat, Varga, Zoltan V., Hasko, György, Schindler, Thomas H., Kunos, George and Pacher, Pal	Alcohol Binge-Induced Cardiovascular Dysfunction Involves Endocannabinoid–CB1-R Signaling	JACC: Basic to Translational Science	Summary Excessive binge alcohol drinking may adversely affect cardiovascular function. In this study we characterize the detailed hemodynamic effects of an acute alcohol binge in mice using multiple approaches and investigate the role of the endocannabinoid–cannabinoid 1 receptor (CB1-R) signaling in these effects. Acute alcohol binge was associated with elevated levels of cardiac endocannabinoid…	2019	4	5	EXCLUDED	NOT RELEVANT
Gonçalves, A., Claggett, B., Jhund, P. S., Rosamond, W., Deswal, A., Aguilar, D., Shah, A. M., Cheng, S. and Solomon, S. D.	Alcohol consumption and risk of heart failure: the Atherosclerosis Risk in Communities Study	Acute Med Surg.	Aim: Alcohol is a known cardiac toxin and heavy consumption can lead to heart failure (HF). However, the relationship between moderate alcohol consumption and risk for HF, in either men or women, remains unclear. Methods and results: We examined 14 629 participants of the Atherosclerosis Risk in Communities (ARIC) study (54 ± 6 years, 55% women) without prevalent HF at baseline (1987–89) who were…	2020	7	1. doi:10.1002/ams2.618.	EXCLUDED	NOT RELEVANT
Protopapas, A. A., Cholongitas, E., Chrysavgis, L. and Tziomalos, K.	Alcohol consumption in patients with nonalcoholic fatty liver disease: yes, or no?	Ann Intensive Care.	Excessive alcohol intake is an established risk factor for chronic liver disease. At the same time, moderate alcohol intake appears to reduce cardiovascular morbidity. Accordingly, recommendations for alcohol intake in patients with nonalcoholic fatty liver disease (NAFLD), who are at increased risk for liver-related and cardiovascular events, are a point of debate. Some studies have shown benefi…	2016	6:.	doi	EXCLUDED	NOT RELEVANT
Bayerl, C., Lorbeer, R., Heier, M., Meisinger, C., Rospleszcz, S., Schafnitzel, A., Patscheider, H., Auweter, S., Peters, A., Ertl-Wagner, B., Reiser, M., Bamberg, F. and Hetterich, H.	Alcohol consumption, but not smoking is associated with higher MR-derived liver fat in an asymptomatic study population	Int J Cardiol Heart Vasc.	Background: The aim of our study was to determine the relation of alcohol consumption and cigarette smoking on continuous-measured hepatic fat fraction (HFF) in a population free of cardiovascular disease. We suggested a direct correlation of alcohol consumption with HFF and increased HFF in former smokers compared to current smokers. Methods: Data from 384 subjects (mean age: 56 years, 58% men) …	2020	26:.	doi	EXCLUDED	NOT RELEVANT
Bhardwaj, P. and Chaudhury, S.	Alcohol Induced Electrocardiographic Changes	BMC Complement Altern Med.	Statistically significant increased incidence of electrocardiographic abnormalities were noted in 70 male patients with alcohol dependence compared to equal number of age and sex matched controls.	2016	16:.	doi	EXCLUDED	NOT RELEVANT
Isobe, Y., Asakura, H., Tsujiguchi, H., Kannon, T., Takayama, H., Takeshita, Y., Ishii, Ka, Kanamori, T., Hara, A., Yamashita, T., Tajima, A., Kaneko, S., Nakamura, H. and Takamura, T.	Alcohol Intake Is Associated With Elevated Serum Levels of Selenium and Selenoprotein P in Humans	Ann Thorac Cardiovasc Surg	Selenoprotein P is a hepatokine with antioxidative properties that eliminate a physiologic burst of reactive oxygen species required for intracellular signal transduction. Serum levels of selenoprotein P are elevated during aging and in people with type 2 diabetes, non-alcoholic fatty liver disease, and hepatitis C. However, how serum levels of full-length selenoprotein P are regulated largely re…	2019	25	2	EXCLUDED	NOT RELEVANT
VanWagner, L. B., Ning, H., Allen, N. B., Ajmera, V., Lewis, C. E., Carr, J. J., Lloyd-Jones, D. M., Terrault, N. A. and Siddique, J.	Alcohol Use and Cardiovascular Disease Risk in Patients with Nonalcoholic Fatty Liver Disease	Gastroenterology.	Background & Aims: Cardiovascular disease (CVD) is the leading cause of death among patients with non-alcoholic fatty liver disease (NAFLD). Moderate drinking (vs abstinence) is associated with lower risk of CVD in the general population. We assessed whether alcohol use is associated with CVD risk in patients with NAFLD. Methods: We analyzed data from participants in the Coronary Artery Risk Deve…	2017	153	5	EXCLUDED	NOT RELEVANT
Mouton, A., Maxi, J., Souza-Smith, F., Bagby, G., Gilpin, N., Molina, P. and Gardner, J.	Alcohol Vapor Inhalation as a Model of Alcohol-Induced Organ Disease	Gut.	Background: Chronic intermittent ethanol vapor exposure (CIEV) has been used extensively to produce rodent models of alcohol dependence, but unlike other models of alcohol abuse, CIEV has not been assessed as a model of end-organ damage. The purpose of this study was to characterize the effects of CIEV on peripheral organ systems affected by alcohol abuse, including the liver, lungs and cardiovas…	1988	29	10	EXCLUDED	NOT RELEVANT
Guzzo-Merello, G., Cobo-Marcos, M., Gallego-Delgado, M. and Garcia-Pavia, P.	Alcoholic cardiomyopathy	Crit Ultrasound J.	Alcohol is the most frequently consumed toxic substance in the world. Low to moderate daily intake of alcohol has been shown to have beneficial effects on the cardiovascular system. In contrast, exposure to high levels of alcohol for a long period could lead to progressive cardiac dysfunction and heart failure. Cardiac dysfunction associated with chronic and excessive alcohol intake is a specific…	2016	8:.	doi	EXCLUDED	NOT RELEVANT
Piano, M. R. and Phillips, S. A.	Alcoholic cardiomyopathy: Pathophysiologic insights	Circ Heart Fail.	Alcoholic cardiomyopathy is a specific heart muscle disease found in individuals with a history of long-term heavy alcohol consumption. Alcoholic cardiomyopathy is associated with a number of adverse histological, cellular, and structural changes within the myocardium. Several mechanisms are implicated in mediating the adverse effects of ethanol, including the generation of oxidative stress, apop…	2013	6	4. Epub 2013 Jun 07 doi:10.1161/CIRCHEARTFAILURE.112.000105.	EXCLUDED	NOT RELEVANT
Maisch, B.	Alcoholic cardiomyopathy: The result of dosage and individual predisposition	Ultrasonography.	The individual amount of alcohol consumed acutely or chronically decides on harm or benefit to a person’s health. Available data suggest that one to two drinks in men and one drink in women will benefit the cardiovascular system over time, one drink being 17.6 ml 100 % alcohol. Moderate drinking can reduce the incidence and mortality of coronary artery disease, heart failure, diabetes, ischemic a…	2015	34	1	EXCLUDED	NOT RELEVANT
Kim, H. J., Kim, J. H., Choe, W. H., Kwon, S. Y. and Lee, C. H.	Alcoholic fatty liver disease elevates estimated coronary heart disease risk to levels comparable with those of nonalcoholic fatty liver disease in the Korean population: a cross-sectional study	PLoS One.	Background/Aims: A close relationship has been established between nonalcoholic fatty liver disease (NAFLD) and an elevated risk of coronary heart disease (CHD), but little is known about the association between alcoholic fatty liver disease (AFLD) and CHD risk. The aim of this study was to determine whether AFLD is associated with elevated CHD risk. Methods: We retrospectively enrolled 10,710 su…	2013	8	4. doi:10.1371/journal.pone.0061057.	EXCLUDED	NOT RELEVANT
Brotanek, J., Ort, M., Kubanek, M. and Stiborova, M.	Alcoholic liver cirrhosis increases the risk of left ventricular diastolic dysfunction	Neuro Endocrinol Lett	OBJECTIVES: The aim of this study was to prove that the incidence of the more unusual and largely under-researched cardiac dysfunction, i.e. diastolic, is more frequent in patients with alcoholic cirrhosis. Comparison of the incidence of left ventricular diastolic dysfunction in medical-ward patients with no prior history of cardiovascular disease to that of the patients with hepatic cirrhosis ca…	2013	34 Suppl 2		EXCLUDED	NOT RELEVANT
Wang, L., Zhou, Z., Saari, J. T. and Kang, Y. J.	Alcohol-Induced Myocardial Fibrosis in Metallothionein-Null Mice: Prevention by Zinc Supplementation	Curr Gerontol Geriatr Res	Alcohol-induced cardiomyopathy including fibrosis has been recognized clinically for a long time, but its pathogenesis is incompletely understood. Studies using experimental animals have not fully duplicated the pathological changes in humans, and animal models of alcoholic cardiac fibrosis are not available. In the present study, we have developed a mouse model in which cardiac hypertrophy and f…	2011	2011:.	Epub 2011 Sep 12 doi	EXCLUDED	NOT RELEVANT
Chung, E. Y., Ruospo, M., Natale, P., Bolignano, D., Navaneethan, S. D., Palmer, S. C. and Strippoli, G. F.	Aldosterone antagonists in addition to renin angiotensin system antagonists for preventing the progression of chronic kidney disease	Curr Med Chem	Background: Treatment with angiotensin‐converting enzyme inhibitors (ACEi) and angiotensin receptor blockers (ARB) is used to reduce proteinuria and retard the progression of chronic kidney disease (CKD). However, resolution of proteinuria may be incomplete with these therapies and the addition of an aldosterone antagonist may be added to further prevent progression of CKD. This is an update of a…	2019	26	19	EXCLUDED	NOT RELEVANT
Uzal, F. A., Plattner, B. L. and Hostetter, J. M.	Alimentary System	J Diabetes Investig.		2016	7	6	EXCLUDED	NOT RELEVANT
Bird, T. G., Dimitropoulou, P., Turner, R. M., Jenks, S. J., Cusack, P., Hey, S., Blunsum, A., Kelly, S., Sturgeon, C., Hayes, P. C. and Bird, S. M.	Alpha-Fetoprotein Detection of Hepatocellular Carcinoma Leads to a Standardized Analysis of Dynamic AFP to Improve Screening Based Detection	World J Clin Cases.	Detection of hepatocellular carcinoma (HCC) through screening can improve outcomes. However, HCC surveillance remains costly, cumbersome and suboptimal. We tested whether and how serum Alpha-Fetoprotein (AFP) should be used in HCC surveillance. Record linkage, dedicated pathways for management and AFP data-storage identified i) consecutive highly characterised cases of HCC diagnosed in 2009–14 an…	2014	2	10	EXCLUDED	NOT RELEVANT
Marshall, J. D., Maffei, P., Collin, G. B. and Naggert, J. K.	Alström Syndrome: Genetics and Clinical Overview	J Gen Intern Med.	Alström syndrome is a rare autosomal recessive genetic disorder characterized by cone-rod dystrophy, hearing loss, childhood truncal obesity, insulin resistance and hyperinsulinemia, type 2 diabetes, hypertriglyceridemia, short stature in adulthood, cardiomyopathy, and progressive pulmonary, hepatic, and renal dysfunction. Symptoms first appear in infancy and progressive development of multi-orga…	2011	26	9	EXCLUDED	NOT RELEVANT
Nagajyothi, F., Kuliawat, R., Kusminski, C. M., Machado, F. S., Desruisseaux, M. S., Zhao, D., Schwartz, G. J., Huang, H., Albanese, C., Lisanti, M. P., Singh, R., Li, F., Weiss, L. M., Factor, S. M., Pessin, J. E., Scherer, P. E. and Tanowitz, H. B.	Alterations in Glucose Homeostasis in a Murine Model of Chagas Disease	BMC Med Genomics.	Chagas disease, caused by Trypanosoma cruzi, is an important cause of morbidity and mortality primarily resulting from cardiac dysfunction, although T. cruzi infection results in inflammation and cell destruction in many organs. We found that T. cruzi (Brazil strain) infection of mice results in pancreatic inflammation and parasitism within pancreatic β-cells with apparent sparing of α cells and …	2012	05:20:00	doi	EXCLUDED	NOT RELEVANT
Beaubien‐Souligny, W., Benkreira, A., Robillard, P., Bouabdallaoui, N., Chassé, M., Desjardins, G., Lamarche, Y., White, M., Bouchard, J. and Denault, A.	Alterations in Portal Vein Flow and Intrarenal Venous Flow Are Associated With Acute Kidney Injury After Cardiac Surgery: A Prospective Observational Cohort Study	Ther Clin Risk Manag.	Background: Acute kidney injury (AKI) after cardiac surgery is associated with adverse outcomes. Venous congestion can impair kidney function, but few tools are available to assess its impact at the bedside. The objective of this study was to determine whether portal flow pulsatility and alterations in intrarenal venous flow assessed by Point‐Of‐Care ultrasound are associated with AKI after cardi…	2015	11:1221-33.	doi	EXCLUDED	NOT RELEVANT
Laffi, G., Barletta, G., La Villa, G., Del Bene, R., Riccardi, D., Ticali, P., Melani, L., Fantini, F. and Gentilini, P.	Altered cardiovascular responsiveness to active tilting in nonalcoholic cirrhosis	Gastroenterology	BACKGROUND & AIMS: The hyperdynamic circulation of cirrhosis has been related either to plasma volume expansion (increased preload) or peripheral arterial vasodilation (reduced afterload). The aim of this study was to evaluate cardiovascular function in patients with nonalcoholic cirrhosis by echocardiography. METHODS: Nineteen patients with abnormal sodium handling (11 sodium excretors and 8 sod…	1997	113	3	EXCLUDED	NOT RELEVANT
Wells, J. and Frankel, S. K.	Alveolar Hemorrhage	Br J Pharmacol.	Diffuse alveolar hemorrhage (DAH) is a clinical syndrome characterized by generalized intra-alveolar bleeding originating from the pulmonary microcirculation. The finding of DAH carries an extended differential diagnosis and may be associated with a number of histopathologic patterns. The prompt recognition and diagnosis of DAH is of critical importance to the practicing clinician as accurate dia…	2017	174	10	EXCLUDED	NOT RELEVANT
Bradley, Elisa A., Jassal, Anudeep, Moore-Clingenpeel, Melissa, Abraham, William T., Berman, Darren and Daniels, Curt J.	Ambulatory Fontan pressure monitoring: Results from the implantable hemodynamic monitor Fontan feasibility cohort (IHM-FFC)	International Journal of Cardiology	Background Implantable invasive hemodynamic monitoring (IHM) using the CardioMEMS™ HF system has been shown to reduce heart failure (HF) hospitalizations. IHMs have not yet been used in congenital heart disease (CHD). We aimed to evaluate feasibility and mid-term outcomes of IHM use in the single ventricle/Fontan population. Methods Six adult Fontan patients (>1 HF admission, NYHA FC >3) were enr…	2019	284		EXCLUDED	NOT RELEVANT
Kirklin, James K., Pagani, Francis D., Goldstein, Daniel J., John, Ranjit, Rogers, Joseph G., Atluri, Pavan, Arabia, Francisco A., Cheung, Anson, Holman, William, Hoopes, Charles, Jeevanandam, Valuvan, John, Ranjit, Jorde, Ulrich P., Milano, Carmelo A., Moazami, Nader, Naka, Yoshifumi, Netuka, Ivan, Pagani, Francis D., Pamboukian, Salpy V., Pinney, Sean, Rogers, Joseph G., Selzman, Craig H., Silv…	American Association for Thoracic Surgery/International Society for Heart and Lung Transplantation guidelines on selected topics in mechanical circulatory support	The Journal of Thoracic and Cardiovascular Surgery		2020	159	3	EXCLUDED	NOT RELEVANT
	The American Society for Preventive Cardiology Abstracts	PLoS One.		2012	7	12. doi:10.1371/journal.pone.0052013.	EXCLUDED	NOT RELEVANT
Klein, Allan L., Abbara, Suhny, Agler, Deborah A., Appleton, Christopher P., Asher, Craig R., Hoit, Brian, Hung, Judy, Garcia, Mario J., Kronzon, Itzhak, Oh, Jae K., Rodriguez, E. Rene, Schaff, Hartzell V., Schoenhagen, Paul, Tan, Carmela D. and White, Richard D.	American Society of Echocardiography Clinical Recommendations for Multimodality Cardiovascular Imaging of Patients with Pericardial Disease: Endorsed by the Society for Cardiovascular Magnetic Resonance and Society of Cardiovascular Computed Tomography	Journal of the American Society of Echocardiography		2013	26	9	EXCLUDED	NOT RELEVANT
	Amphetamines	Book Section		2016			EXCLUDED	NOT RELEVANT
Matsushima, M., Yabe, I., Tsuda, M., Sakakibara, M., Shimamura, T. and Sasaki, H.	Amyloid Polyneuropathy and Myocardial Amyloidosis 10 Years after Domino Liver Transplantation from a Patient with a Transthyretin Ser50Arg Mutation	PLoS One.	A 54-year-old man with polycystic liver disease received a domino liver transplantation (DLT) from a patient of hereditary ATTR amyloidosis with the transthyretin Ser50Arg mutation. Ten years after transplantation, he felt a slight numbness in his toes, and cardiac amyloidosis was simultaneously suspected upon a heart function evaluation. Biopsy specimens from the myocardium revealed transthyreti…	2016	11	6. doi:10.1371/journal.pone.0156801.	EXCLUDED	NOT RELEVANT
Nagra, N., Burman, B., Gault, C. R., Dorer, R. and Siddique, A.	Amyloidosis Masquerading as Alcohol-Related Cirrhosis	Med Sci Monit.	Amyloidosis can affect multiple organs, and involvement of the heart is the most common cause of death. Signs and symptoms vary depending upon the organ system affected by amyloid. Liver involvement is often seen, but symptoms are usually mild and nonspecific in isolated hepatic amyloidosis. None of the laboratory markers and imaging is characteristic of this condition; therefore, diagnosis is of…	2012	18	10	EXCLUDED	NOT RELEVANT
Takayasu, V., Laborda, L. S., Bernardelli, R., Pinesi, H. T., Silva, MPMe, Chiavelli, V., Simões, A. B. and Felipe-Silva, A.	Amyloidosis: an unusual cause of portal hypertension	Cardiol Res.	Amyloidosis comprises a group of diseases that occurs in five to nine cases per million patients per year worldwide irrespective of its classification. Although the hepatic involvement in primary amyloidosis is frequent, the clinical manifestations of liver amyloidosis are mild or even absent. The authors report the case of an aged man who complained of diffuse abdominal pain and marked weight lo…	2011	2	2	EXCLUDED	NOT RELEVANT
Mancini, A., Fuvuzzi, A. M. R., Bruno, C., Nicolazzi, M. A., Vergani, E., Ciferri, N., Silvestrini, A., Meucci, E., Nicolotti, N., D'Assante, R. and Cittadini, A.	Anabolic Hormone Deficiencies in Heart Failure with Reduced or Preserved Ejection Fraction and Correlation with Plasma Total Antioxidant Capacity	Int J Clin Exp Med.	Background: While anabolic hormone deficit is a common finding in heart failure with reduced ejection fraction (HFrEF), few data are available in heart failure with preserved ejection fraction (HFpEF). Methods: Blood samples were collected for metabolic (total cholesterol, HDL cholesterol, LDL cholesterol, creatinine, and glucose) and hormonal (IGF-1, DHEA-S, TSH, fT3, fT4, and T) determination, …	2014	7	9	EXCLUDED	NOT RELEVANT
Bruno, C., Silvestrini, A., Calarco, R., Favuzzi, A. M. R., Vergani, E., Nicolazzi, M. A., d'Abate, C., Meucci, E., Mordente, A., Landolfi, R. and Mancini, A.	Anabolic Hormones Deficiencies in Heart Failure With Preserved Ejection Fraction: Prevalence and Impact on Antioxidants Levels and Myocardial Dysfunction	Curr Heart Fail Rep.	Purpose: In heart failure with reduced ejection fraction, catabolic mechanisms have a strong negative impact on mortality and morbidity. The relationship between anabolic hormonal deficiency and heart failure with preserved ejection fraction (HFpEF) has still been poorly investigated. On the other hand, oxidative stress is recognized as a player in the pathogenesis of HFpEF. Therefore, we perform…	2013	10	4. doi:10.1007/s11897-013-0157-5.	EXCLUDED	NOT RELEVANT
Rajakumar, A., Gupta, S., Malleeswaran, S., Varghese, J., Kaliamoorthy, I. and Rela, M.	Anaesthesia and intensive care for simultaneous liver-kidney transplantation: A single-centre experience with 12 recipients	Lipids Health Dis.	Background and Aims:: The perioperative management of patients presenting for simultaneous liver and kidney transplantation (SLKT) is a complex process. We analysed SLKTs performed in our institution to identify preoperative, intraoperative and post-operative challenges encountered in the management. Methods:: We retrospectively studied the case records of 12 patients who underwent SLKT between 2…	2020	19:.	doi	EXCLUDED	NOT RELEVANT
Kashimutt, S. and Kotzé, A.	Anaesthesia for liver transplantation	BJA Education		2017	17	1	EXCLUDED	NOT RELEVANT
Brezeanu, L. N., Brezeanu, R. C., Diculescu, M. and Droc, G.	Anaesthesia for Liver Transplantation: An Update	World J Nephrol.	Liver transplantation (LT) is a challenging surgery performed on patients with complex physiology profiles, complicated by multi-system dysfunction. It represents the treatment of choice for end-stage liver disease. The procedure is performed under general anaesthesia, and a successful procedure requires an excellent understanding of the patho-physiology of liver failure and its implications. Des…	2015	4	5	EXCLUDED	NOT RELEVANT
Aneja, Sanjeev and Malik, Ashish	Anaesthesia for living-related liver transplantation	Indian Journal of Transplantation		2011	5	2	EXCLUDED	NOT RELEVANT
Vaja, Rakesh, McNicol, Larry and Sisley, Imogen	Anaesthesia for patients with liver disease	Continuing Education in Anaesthesia Critical Care & Pain		2010	10	1	EXCLUDED	NOT RELEVANT
See Tho, Ving Yuen, Tan, Hon Liang and Hwang, Nian Chih	Anaesthesia for transcatheter aortic valve implantation	Trends in Anaesthesia and Critical Care	Summary Transcatheter aortic valve implantation (TAVI) is a minimally invasive technique used to treat severe symptomatic aortic stenosis in high risk and inoperable patients. Evidence in the literature from recent years has proven TAVI to be superior to standard medical therapy in terms of symptom improvement and survival, and an acceptable alternative to surgical aortic valve replacement (SAVR)…	2013	3	6	EXCLUDED	NOT RELEVANT
Chana, A., James, M. and Veale, P.	Anaesthesia for transjugular intrahepatic portosystemic shunt insertion	BJA Education		2016	16	12	EXCLUDED	NOT RELEVANT
Siniscalchi, A., Pierucci, E. and Faenza, S.	Anaesthetic and Perioperative Management for Liver Transplantation	Circulation.	This chapter concerns about perioperative anaesthesiologic management of liver transplantation.Liver cirrhosis and its complications often involve different organs whose derangements could severely worsen postoperative outcome; hence, their preoperative diagnosis and treatment are fundamental; the first part of this chapter describes the most frequent complications of cirrhosis and their implicat…	2014	129	20	EXCLUDED	NOT RELEVANT
Collyer, T. C., Holbrook, S. P. and Lyons, G.	Anaesthetic management of the pregnant patient with liver disease	Trends in Anaesthesia and Critical Care	Summary The incidence of pregnant women with liver failure presenting for delivery is fortunately rare but presents a number of complex anaesthetic problems. Liver dysfunction in pregnancy may be the result of obstetric diseases or may simply be the result of liver disease occurring in a pregnant patient. Little is currently written to advise the anaesthetist about the management of these cases. …	2011	1	3	EXCLUDED	NOT RELEVANT
Scicali, R., Russo, G. I., Di Mauro, M., Manuele, F., Di Marco, G., Di Pino, A., Ferrara, V., Rabuazzo, A. M., Piro, S., Morgia, G. and Purrello, F.	Analysis of Arterial Stiffness and Sexual Function after Adding on PCSK9 Inhibitor Treatment in Male Patients with Familial Hypercholesterolemia: A Single Lipid Center Real-World Experience	Sci Rep.	Familial hypercholesterolemia (FH) subjects have high low-density lipoprotein cholesterol (LDL-C) and may be at high risk of erectile dysfunction and atherosclerotic cardiovascular diseases. We evaluated the effect of PCSK9-i on sexual function evaluated by the Male Sexual Health Questionnaire (MSHQ) and the International Index of Erectile Function (IIEF-5) questionnaire and on pulse wave velocit…	2017	7:.	doi	EXCLUDED	NOT RELEVANT
Yang, S. Q., Yang, Y. H., Kuang, T. G., Liu, L., Gong, J. N., Ding, Y. and He, J. G.	[Analysis of clinical features and targeted drug therapy of portopulmonary hypertension]	Zhonghua Yi Xue Za Zhi	Objective: To analyze the clinical characteristics and the effect of targeted drug therapy of portopulmonary hypertension (PoPH). Methods: A total of 5 patients with PoPH who were admitted to the Department of Pulmonary and Critical Care Medicine of Beijing Chao-Yang Hospital from January 1, 2017 to December 31, 2018 were included. The clinical information and follow-up data were collected. The p…	2019	99	36	EXCLUDED	NOT RELEVANT
Tamandani, D. M. K., Hashemi, M. and Shafiepour, S.	Analysis of cytotoxic T-lymphocyte-associated antigen-4 and MMP-9 genes’ methylation and their expression profiles with risk of non-alcoholic fatty liver disease	J Gastric Cancer.	OBJECTIVE:: To investigate the effect of promoter methylation of cytotoxic T-lymphocyte-associated antigen-4 (CTLA-4) gene and matrix metalloproteinases (MMPs) on the risk of non-alcoholic fatty liver disease (NAFLD). MATERIALS AND METHODS:: CTLA-4 and MMP-9 promoter methylation were investigated using a methylation-specific polymerase chain reaction (MS-PCR) in blood samples taken from 80 NAFLD …	2012	12	1	EXCLUDED	NOT RELEVANT
Tsukuda, M., Ishitoya, J., Mikami, Y., Matsuda, H., Horiuchi, C., Taguchi, T., Satake, K., Kawano, T., Takahashi, M., Nishimura, G., Kawakami, M., Sakuma, Y., Watanabe, M., Shiono, O., Komatsu, M. and Yamashita, Y.	Analysis of feasibility and toxicity of concurrent chemoradiotherapy with S-1 for locally advanced squamous cell carcinoma of the head and neck in elderly cases and/or cases with comorbidity	Hepatol Int.	Purpose: The aim of this study was to evaluate the feasibility and toxicity of concurrent chemoradiotherapy (CCRT) with S-1 in patients with locally advanced squamous cell carcinoma of the head and neck (SCCHN) in elderly cases and/or cases with comorbidity. Methods: Fifty eligible patients with stage III (15 cases) or stage IV (35 cases) SCCHN were treated with CCRT. Thirteen cases had an advanc…	2007	1	2	EXCLUDED	NOT RELEVANT
Cicek, G., Schiltz, E., Hess, D., Staiger, J. and Brandsch, R.	Analysis of mitochondrial antigens reveals inner membrane succinate dehydrogenase flavoprotein subunit as autoantigen to antibodies in anti-M7 sera	Purinergic Signal.	The role of mitochondrial proteins as antigens to antibodies of anti-M7 sera was analysed by flavin fluorescence, one-and two-dimensional Western blots and blue native gel electrophoresis. Flavin fluorescence of succinate dehydrogenase (SucDH, complex II of the respiratory chain) of rat liver inner mitochondrial membranes correlated with the immunoreactivity of a representative anti-M7 myocarditi…	2008	4	Suppl 1	EXCLUDED	NOT RELEVANT
Wernio, E., Jagielak, D., Dardzińska, J. A., Aleksandrowicz-Wrona, E., Rogowski, J., Gruszecka, A. and Małgorzewicz, S.	Analysis of Outcomes of the Nutritional Status in Patients Qualified for Aortic Valve Replacement in Comparison to Healthy Elderly	Int J Mol Sci.	Severe aortic stenosis (AS) is associated with the reduction of muscle mass and may be associated with deterioration of nutritional status. Furthermore, malnourished cardiac patients are characterized by a higher risk of postoperative complications and mortality. The aim of this study was the evaluation and comparison of nutritional status, appetite and body composition in older people with sever…	2016	17	5. doi:10.3390/ijms17050633.	EXCLUDED	NOT RELEVANT
Wang, L., Liu, M., Zhang, P. Y., Dai, J. Z., Ma, H. Y., Tao, X. C., Xie, W. M., Wan, J. and Jing, A.	Analysis of right ventricular flow with 4-dimensional flow cardiovascular magnetic resonance imaging in patients with pulmonary arterial hypertension	Clin Med (Lond).	Background: Cardiac flow closely interact with function, however, the correlation of right ventricular (RV) flow and function remains unknown, thus our objective is to observe right ventricular flow with four-dimensional phase-contrast cardiovascular magnetic resonance imaging (4D flow CMR) in patients with pulmonary arterial hypertension (PAH) and to analyze flow components with RV function and …	2021	21	3	EXCLUDED	NOT RELEVANT
Kim, J. M., Jeong, S. H., Lee, Y. J., Park, S. T., Choi, S. K., Hong, S. C., Jung, E. J., Ju, Y. T., Jeong, C. Y. and Ha, W. S.	Analysis of Risk Factors for Postoperative Morbidity in Perforated Peptic Ulcer	Br J Sports Med.	Purpose: Emergency operations for perforated peptic ulcer are associated with a high incidence of postoperative complications. While several studies have investigated the impact of perioperative risk factors and underlying diseases on the postoperative morbidity after abdominal surgery, only a few have analyzed their role in perforated peptic ulcer disease. The purpose of this study was to determ…	2004	38	4	EXCLUDED	NOT RELEVANT
Anderson, A., Eilers, H. and Yost, C. Spencer	Anaphylaxis Complicating Graft Reperfusion During Orthotopic Liver Transplantation: A Case Report	Transplantation Proceedings	Hemodynamic instability may occur during liver transplantation especially following unclamping the portal vein. A period of hypotension (postreperfusion syndrome) is usually responsive to treatment with fluids, calcium, sodium bicarbonate, and vasoactive drugs, but if hypotension persists, other causes must be sought out. In this report, we present a case in which anaphylaxis, most likely due to …	2010	42	5	EXCLUDED	NOT RELEVANT
Kawut, S. M., Archer-Chicko, C. L., DeMichele, A., Fritz, J. S., Klinger, J. R., Ky, B., Palevsky, H. I., Palmisciano, A. J., Patel, M., Pinder, D., Propert, K. J., Smith, K. A., Stanczyk, F., Tracy, R., Vaidya, A., Whittenhall, M. E. and Ventetuolo, C. E.	Anastrozole in Pulmonary Arterial Hypertension. A Randomized, Double-Blind, Placebo-controlled Trial	Chest.	Rationale: The aromatase inhibitor anastrozole blocks the conversion of androgens to estrogen and blunts pulmonary hypertension in animals, but its efficacy in treating patients with pulmonary arterial hypertension (PAH) is unknown.Objectives: We aimed to determine the safety and efficacy of anastrozole in PAH.Methods: We performed a randomized, double-blind, placebo-controlled trial of anastrozo…	1984	85	5	EXCLUDED	NOT RELEVANT
Helling, T. S. and Blondeau, B.	Anatomic segmental resection compared to major hepatectomy in the treatment of liver neoplasms	Postepy Kardiol Interwencyjnej.	Background. Familiarity with liver anatomy and refinements in operative technique have led to interest in liver conservation when dealing with hepatic tumors. There is thought to be less morbidity, less blood loss (EBL), a shorter hospital stay (LOS), and no penalty for long-term survival with segmental hepatectomy.Methods. One hundred ninety-six patients who underwent segmental (SEG group) (N=70…	2021	17	1	EXCLUDED	NOT RELEVANT
Saleeb, Susan F., Juraszek, Amy and Geva, Tal	Anatomic, Imaging, and Clinical Characteristics of Double-Inlet, Double-Outlet Right Ventricle	The American Journal of Cardiology	The purposes of this study were to characterize the morphologic, imaging, and clinical characteristics of double-inlet, double-outlet right ventricle (DI-DORV), a rare congenital heart disease, and to compare these findings to those in patients with double-inlet left ventricle (DILV). The clinical records, imaging studies, and heart specimens of 22 consecutive patients with DI-DORV were reviewed.…	2010	105	4	EXCLUDED	NOT RELEVANT
Zhang, E., Li, Z., Che, J., Chen, X., Qin, T., Tong, Q., Zhao, W. and Li, G.	Anemia and Inflammation in ST-Segment Elevation Myocardial Infarction	Cureus	Background:: To investigate the factors predicting the onset of major adverse cardiovascular events (MACEs) after primary percutaneous coronary intervention for ST-segment elevation myocardial infarction (STEMI) patients. Methods:: Two hundred forty-eight STEMI patients (61.4 ± 10.8 years, 186 men) who underwent successful primary percutaneous coronary intervention were enrolled. Patients were fo…	2015	12	3. doi:10.7759/cureus.7212.	EXCLUDED	NOT RELEVANT
Nagao, K., Taniguchi, T., Morimoto, T., Shiomi, H., Ando, K., Kanamori, N., Murata, K., Kitai, T., Kawase, Y., Izumi, C., Miyake, M., Mitsuoka, H., Kato, M., Hirano, Y., Matsuda, S., Inada, T., Murakami, T., Takeuchi, Y., Yamane, K., Toyofuku, M., Ishii, M., Minamino-Muta, E., Kato, T., Inoko, M., Ikeda, T., Komasa, A., Ishii, K., Hotta, K., Higashitani, N., Kato, Y., Inuzuka, Y., Maeda, C., Jinn…	Anemia in Patients with Severe Aortic Stenosis	Biomed Res Int.	Prognostic impact of anemia complicating severe aortic stenosis (AS) remains unclear. We assessed the impact of anemia on cardiovascular and bleeding outcomes in 3403 patients enrolled in the CURRENT AS registry. 835 patients (25%) had mild (hemoglobin 11.0–12.9 g/dl for men/11.0–11.9 g/dl for women) and 1282 patients (38%) had moderate/severe anemia (Hb ≤ 10.9 g/dl) at diagnosis of severe AS. Mi…	2021	2021:.	doi	EXCLUDED	NOT RELEVANT
Smeltz, Alan M., Kumar, Priya A. and Arora, Harendra	Anesthesia for Combined Heart and Liver Transplantation	Journal of Cardiothoracic and Vascular Anesthesia	A heart or liver transplantation procedure performed in isolation itself presents multiple challenges for the perioperative team. Accordingly, combining both transplants yields a vastly more complicated surgery, with many unique multisystem and multidisciplinary considerations. Although combined heart and liver transplantations are being performed with increasing frequency, nationwide experience …	2020			EXCLUDED	NOT RELEVANT
Zeillemaker-Hoekstra, Miriam, Buis, Carlijn I., Cernak, Vlado and Reyntjens, Koen M. E. M.	Anesthesia for combined liver-thoracic transplantation	Best Practice & Research Clinical Anaesthesiology	The combined transplantation of a thoracic organ and the liver is performed in patients with dual-organ failure in whom survival is not expected with single-organ transplantation alone. Although uncommonly performed, the number of combined liver-lung and liver-heart transplants is increasing. Anesthetic management of this complex procedure is challenging. Major blood loss, prolonged operation tim…	2020	34	1	EXCLUDED	NOT RELEVANT
Nguyen-Buckley, Christine and Wong, Melissa	Anesthesia for Intestinal Transplantation	Anesthesiology Clinics		2017	35	3	EXCLUDED	NOT RELEVANT
Adelmann, Dieter, Kronish, Kate and Ramsay, Michael A.	Anesthesia for Liver Transplantation	Anesthesiology Clinics		2017	35	3	EXCLUDED	NOT RELEVANT
Dalal, Aparna	Anesthesia for liver transplantation	Transplantation Reviews	Patients with end stage liver disease (ESLD) have complex problems such as cirrhotic cardiomyopathy, coronary artery disease, hepatopulmonary syndrome (HPS), portopulmonary hypertension (POPH), hepatic encephalopathy, intracranial hypertension, (ICP), left ventricular outflow tract obstruction (LVOTO), high Model of end liver disease (MELD) scores, hyponatremia, and coagulopathies. The anesthesia…	2016	30	1	EXCLUDED	NOT RELEVANT
Kang, Yoogoo	Anesthesia for Liver Transplantation	Anesthesiology Clinics of North America	Summary Liver transplantation has allowed 70 per cent of patients who otherwise had no chance of survival to survive at least 1 year, and more than 50 per cent of them currently survive longer than 5 years. The technology, methods, and knowledge resulting from liver transplantation have made a remarkable contribution to medicine. Future investigation by anesthesiologists in this field will not on…	1989	7	3	EXCLUDED	NOT RELEVANT
Lenihan, Martin, Mullane, Darren, Buggy, Donal, Flood, Georgina and Griffin, Michael	Anesthesia for Lung Transplantation in Cystic Fibrosis: Retrospective Review from the Irish National Transplantation Centre	Journal of Cardiothoracic and Vascular Anesthesia	Cystic fibrosis (CF) is an autosomal recessive disorder affecting approximately 1 in 2,500 live births worldwide, with double this estimated frequency in Ireland. CF is characterized by a genetic defect of the CF transmembrane regulator protein, causing impairment of chloride ion transportation. This has multisystem consequences, particularly in the lungs, where it results in intensely mucoid sec…	2018	32	5	EXCLUDED	NOT RELEVANT
Spring, Aidan, Saran, Jagroop S., McCarthy, Sinead and McCluskey, Stuart A.	Anesthesia for the Patient with Severe Liver Failure	Anesthesiology Clinics		2020	38	1	EXCLUDED	NOT RELEVANT
Kang, Y. and Elia, E.	Anesthesia Management of Liver Transplantation	Contemporary Liver Transplantation.	Anesthesia for liver transplantation pertains to a continuum of critical care of patients with end-stage liver disease. Hence, anesthesiologists, armed with a comprehensive understanding of pathophysiology and physiologic effects of liver transplantation on recipients, are expected to maintain homeostasis of all organ function. Specifically, patients with fulminant hepatic failure develop signifi…	2017:143-87.	doi	10.1007/978-3-319-07209-8_9.	EXCLUDED	NOT RELEVANT
Ahdout, Julianne and Nurok, Michael	Anesthesia Patients with Concomitant Cardiac and Hepatic Dysfunction	Anesthesiology Clinics		2016	34	4	EXCLUDED	NOT RELEVANT
Madhok, J., Leong, J. and Cohn, J.	Anesthetic Considerations for Liver Transplantation in a Patient with Mitochondrial Neurogastrointestinal Encephalopathy Syndrome	BMC Pharmacol Toxicol.	Mitochondrial neurogastrointestinal encephalopathy (MNGIE) is a rare, complex mitochondrial disorder with variable phenotypes caused by a defect in the TYMP gene that codes for the thymidine phosphorylase enzyme. Orthotopic liver transplantation (OLT) has been proposed as a curative option for patients by using the liver as a source to restore thymidine phosphorylase levels in the body. Anestheti…	2020	21:.	doi	EXCLUDED	NOT RELEVANT
Morales, Vicente Padilla, Tuñón, Ordoño Alonso, Fuentes Pradera, María Ángeles and Linero, Inmaculada Benítez	Anesthetic Considerations in Hepatic Transplant in a Patient With Rendu-Osler-Weber Syndrome: A Case Report	Transplantation Proceedings	Hereditary hemorrhagic telangiectasia (HHT), or Rendu-Osler-Weber syndrome, is an autosomal dominant vascular disorder with low prevalence that presents a wide variety of clinical manifestations due to multiple vascular lesions in a wide variety of organs and tissues. Orthotopic liver transplantation is the only treatment option for arteriovenous malformation in HHT. These patients require compli…	2020	52	2	EXCLUDED	NOT RELEVANT
Bernstein, W. K. and Walker, A.	Anesthetic issues for robotic cardiac surgery	Tex Heart Inst J	As innovative technology continues to be developed and is implemented into the realm of cardiac surgery, surgical teams, cardiothoracic anesthesiologists, and health centers are constantly looking for methods to improve patient outcomes and satisfaction. One of the more recent developments in cardiac surgical practice is minimally invasive robotic surgery. Its use has been documented in numerous …	2012	39	3	EXCLUDED	NOT RELEVANT
Park, H., Park, J., Lee, J. and Kim, G.	Anesthetic management during the first combined heart-liver transplant performed in Korea: a case report	J Am Heart Assoc.	Herein, we describe the anesthetic management during the first combined heart-liver transplant (CHLT) performed in Korea. Though CHLT is a rare procedure, accumulating evidence suggests that it is a feasible option for patients with coexisting heart and liver failure. A 45-year-old female patient presented with severe cardiac dysfunction requiring extracorporeal membrane oxygenation (ECMO) suppor…	2018	7	19. doi:10.1161/JAHA.118.009961.	EXCLUDED	NOT RELEVANT
Nagaraja, P. S., Singh, N. G., Subash, S., Manjunatha, N., Prabhushankar, C. G. and Sathish, N.	Anesthetic management of a case of Gilbert's syndrome for mitral and aortic valve replacement: Role of transesophageal echocardiography	Respir Res	Gilbert's syndrome (GS) is an autosomal inherited disorder characterized by relative deficiency of glucuronyl transferase and poor uptake of unconjugated bilirubin by hepatocytes. Cardiac surgery on cardiopulmonary bypass (CPB) in these patients triggers further hepatic dysfunction. Transesophageal echocardiography (TEE) and Doppler assessment of hepatic vein help in assessing hepatic blood flow …	2016	17	1. Epub 2016 Aug 31 doi:10.1186/s12931-016-0423-7.	EXCLUDED	NOT RELEVANT
Roy, Debashis and Ralley, Fiona E.	Anesthetic Management of a Patient With Dynamic Left Ventricular Outflow Tract Obstruction With Systolic Anterior Movement of the Mitral Valve Undergoing Redo–Orthotopic Liver Transplantation	Journal of Cardiothoracic and Vascular Anesthesia		2012	26	2	EXCLUDED	NOT RELEVANT
Lee, H. C., Nam, K., Lee, J. H., Park, Y. H., Kim, H. S., Kim, C. S. and Kim, J. T.	Anesthetic management of laparoscopic pheochromocytoma excision in a patient with a Fontan circulation: a case report	Front Cell Dev Biol.	An 18-year-old male with a Fontan circulation underwent excision of a pheochromocytoma after conversion from laparoscopic surgery. The pneumoperitoneum established for laparoscopic surgery may have adverse effects on the Fontan circulation, because it increases the intra-abdominal pressure (IAP), intra-thoracic pressure, pulmonary vascular resistance, and systemic vascular resistance (SVR), and d…	2021	9:.	doi	EXCLUDED	NOT RELEVANT
Covello, Remo Daniel, Maj, Giulia, Landoni, Giovanni, Maisano, Francesco, Michev, Iassen, Guarracino, Fabio, Alfieri, Ottavio, Colombo, Antonio and Zangrillo, Alberto	Anesthetic Management of Percutaneous Aortic Valve Implantation: Focus on Challenges Encountered and Proposed Solutions	Journal of Cardiothoracic and Vascular Anesthesia	Objective To describe 6 months of experience in the anesthetic management of percutaneous aortic valve implantation. Design An observational, cohort study. Setting A university hospital. Participants Eighteen high-risk patients with relative contraindications to surgical valve replacement (78 ± 8.7 years, logistic EuroSCORE 26 ± 19.1). Intervention An Edwards/Sapien Aortic Bioprosthesis (Edwards …	2009	23	3	EXCLUDED	NOT RELEVANT
Suffredini, G., Diaz-Rodriguez, N., Chakravarthy, K., Mathur, A., Hayanga, H. K., Frank, S. M., Ringel, R. E., Freiberg, S., Barodka, V. M. and Steppan, J.	Anesthetic Management of Pheochromocytoma Resection in Adults with Single Ventricle Physiology	BMC Med Genet.	Survival rates for patients with palliated congenital heart disease are increasing, and an increasing number of adults with cyanotic congenital heart disease (CCHD) might require surgical resection of pheochromocytoma-paraganglioma (PHEO-PGL). A recent study supports the idea that patients with a history of CCHD and current or historical cyanosis might be at increased risk for developing PHEO-PGL…	2010	0.539583	doi	EXCLUDED	NOT RELEVANT
Shi, B. M., Wang, X. Y., Mu, Q. L., Wu, T. H., Liu, H. J. and Yang, Z.	Angiogenesis effect on rat liver after administration of expression vector encoding vascular endothelial growth factor D	Hypertension.	AIM: To verify the expressing efficiency and angiogenesis effect after administration of expression vector encoding for vascular endothelial growth factor D in normal and ischemic rat liver.METHODS: Ten female S-D rats were administrated with liver tissue dot injection of naked PCHO/hVEGF-D, 50 μg/dot, three dots for each. The same amount of physiological saline was used as control in the neighbo…	2017	69	4	EXCLUDED	NOT RELEVANT
Shirali, A. S., Lluri, G., Guihard, P. J., Conrad, M. B., Kim, H., Pawlikowska, L., Boström, K. I., Iruela-Arispe, M. L. and Aboulhosn, J. A.	Angiopoietin-2 predicts morbidity in adults with Fontan physiology	Contemp Clin Trials.	Morbidity in patients with single-ventricle Fontan circulation is common and includes arrhythmias, edema, and pulmonary arteriovenous malformations (PAVM) among others. We sought to identify biomarkers that may predict such complications. Twenty-five patients with Fontan physiology and 12 control patients with atrial septal defects (ASD) that underwent cardiac catheterization were included. Plasm…	2012	33	1	EXCLUDED	NOT RELEVANT
Ntalianis, A., Chrysohoou, C., Giannakoulas, G., Giamouzis, G., Karavidas, A., Naka, A., Papadopoulos, C. H., Patsilinakos, S., Parissis, J., Tziakas, D. and Kanakakis, J.	Angiotensin receptor-neprilysin inhibition in patients with acute decompensated heart failure: an expert consensus position paper	Emergency Clinical Diagnosis	The short-term mortality and rehospitalization rates after admission for acute heart failure (AHF) remain high, despite the high level of adherence to contemporary practice guidelines. Observational data from non-randomized studies in AHF strongly support the in-hospital administration of oral evidence-based modifying chronic heart failure (HF) medications (i.e., b-blockers, ACE inhibitors, miner…	doi	10.1007/978-3-319-50718-7_2.		EXCLUDED	NOT RELEVANT
Fink, M. P.	Animal models of sepsis	BMC Emerg Med.	Sepsis remains a common, serious, and heterogeneous clinical entity that is difficult to define adequately. Despite its importance as a public health problem, efforts to develop and gain regulatory approval for a specific therapeutic agent for the adjuvant treatment of sepsis have been remarkably unsuccessful. One step in the critical pathway for the development of a new agent for adjuvant treatm…	2012	12:11:00	doi	EXCLUDED	NOT RELEVANT
Enea, I., Roncon, L., Gulizia, M. M., Azzarito, M., Becattini, C., Bongarzoni, A., Casazza, F., Cuccia, C., D’Agostino, C., Rugolotto, M., Vatrano, M., Vinci, E., Fenaroli, P., Formigli, D., Silvestri, P., Nardi, F., Vedovati, M. C. and Scherillo, M.	ANMCO Position Paper: the use of non-vitamin K dependent new oral anticoagulant(s) in pulmonary embolism therapy and prevention	Radiol Cardiothorac Imaging.	The new oral anticoagulants (NOACs) have radically changed the approach to the treatment and prevention of thromboembolic pulmonary embolism. The authors of this position paper face, in succession, issues concerning NOACs, including (i) their mechanism of action, pharmacodynamics, and pharmacokinetics; (ii) the use in the acute phase with the ‘double drug single dose’ approach or with ‘single dru…	2021	3	2. doi:10.1148/ryct.2021200628.	EXCLUDED	NOT RELEVANT
Pulignano, G., Gulizia, M. M., Baldasseroni, S., Bedogni, F., Cioffi, G., Indolfi, C., Romeo, F., Murrone, A., Musumeci, F., Parolari, A., Patanè, L., Pino, P. G., Mongiardo, A., Spaccarotella, C., Di Bartolomeo, R. and Musumeci, G.	ANMCO/SIC/SICI-GISE/SICCH Executive Summary of Consensus Document on Risk Stratification in elderly patients with aortic stenosis before surgery or transcatheter aortic valve replacement	World J Cardiol.	Aortic stenosis is one of the most frequent valvular diseases in developed countries, and its impact on public health resources and assistance is increasing. A substantial proportion of elderly people with severe aortic stenosis is not eligible to surgery because of the advanced age, frailty, and multiple co-morbidities. Transcatheter aortic valve implantation (TAVI) enables the treatment of very…	2017	9	6	EXCLUDED	NOT RELEVANT
Agrawal, S. and Dhiman, R. K.	Answers to Multiple Choice Questions	Anatol J Cardiol.		2016	16	7	EXCLUDED	NOT RELEVANT
Khan, Jaffar M., Babaliaros, Vasilis C., Greenbaum, Adam B., Foerst, Jason R., Yazdani, Shahram, McCabe, James M., Paone, Gaetano, Eng, Marvin H., Leshnower, Bradley G., Gleason, Patrick T., Chen, Marcus Y., Wang, Dee Dee, Tian, Xin, Stine, Annette M., Rogers, Toby and Lederman, Robert J.	Anterior Leaflet Laceration to Prevent Ventricular Outflow Tract Obstruction During Transcatheter Mitral Valve Replacement	Journal of the American College of Cardiology	Background Left ventricular outflow tract (LVOT) obstruction is a leading cause of mortality and exclusion from transcatheter mitral valve replacement (TMVR). Intentional laceration of the anterior mitral valve leaflet to prevent LVOT obstruction (LAMPOON) is a transcatheter mimic of surgical chord-sparing leaflet resection. Objectives The purpose of this prospective multicenter trial was to stud…	2019	73	20	EXCLUDED	NOT RELEVANT
Calza, L., Manfredi, R. and Chiodo, F.	Antibiotic Therapy for Infective Endocarditis in Childhood	Ann Transplant.	Infective endocarditis is relatively uncommon in childhood, but its epidemiology has changed in the past three to four decades and its incidence has been increasing in recent years. With the improved survival rates of children with congenital heart diseases and the overall decreased frequency of rheumatic valvular heart disease in developed countries, congenital cardiac abnormalities now represen…	2019	24:631-8.	doi	EXCLUDED	NOT RELEVANT
Talan, D. A., Saltzman, D. J., Mower, W. R., Krishnadasan, A., Jude, C. M., Amii, R., DeUgarte, D. A., Wu, J. X., Pathmarajah, K., Morim, A. and Moran, G. J.	Antibiotics-First Versus Surgery for Appendicitis: A US Pilot Randomized Controlled Trial Allowing Outpatient Antibiotic Management	Surg Endosc	Study objective: Randomized trials suggest that nonoperative treatment of uncomplicated appendicitis with antibiotics-first is safe. No trial has evaluated outpatient treatment and no US randomized trial has been conducted, to our knowledge. This pilot study assessed feasibility of a multicenter US study comparing antibiotics-first, including outpatient management, with appendectomy. Methods: Pat…	2020	34	4	EXCLUDED	NOT RELEVANT
Lozahic, C., Maddock, H. and Sandhu, H.	Anti-cancer Therapy Leads to Increased Cardiovascular Susceptibility to COVID-19	Transplant Direct.	Anti-cancer treatment regimens can lead to both acute- and long-term myocardial injury due to off-target effects. Besides, cancer patients and survivors are severely immunocompromised due to the harsh effect of anti-cancer therapy targeting the bone marrow cells. Cancer patients and survivors can therefore be potentially extremely clinically vulnerable and at risk from infectious diseases. The re…	2017	3	11. doi:10.1097/TXD.0000000000000739.	EXCLUDED	NOT RELEVANT
Makwana, J., Paranjape, S. and Goswami, J.	Antifibrinolytics in liver surgery	Front Pharmacol.	Hyperfibrinolysis, a known complication of liver surgery and orthotopic liver transplantation (OLT), plays a significant role in blood loss. This fact justifies the use of antifibrinolytic drugs during these procedures. Two groups of drug namely lysine analogues [epsilon aminocaproic acid (EACA) and tranexamic acid (TA)] and serine-protease-inhibitors (aprotinin) are frequently used for this purp…	2018	9:.	doi	EXCLUDED	NOT RELEVANT
Masse, Barry M.	Antihypertensive therapy with calcium-channel blockers: Comparison with beta blockers	The American Journal of Cardiology	As a result of concern about the safety and long-term toxicity of diuretics, there is a growing trend toward the use of alternative agents as initial therapy in essential hypertension. Worldwide, β blockers and vasodilators, especially the calcium-channel blockers, are the most commonly used alternative agents. Several studies comparing these 2 classes of medications are reviewed. These studies i…	1985	56	16	EXCLUDED	NOT RELEVANT
Kassab, S., Syed Sulaiman, S. A. and Abdul Aziz, N.	Antimicrobial Dose in Obese Patient	J Patient Cent Res Rev.	Introduction: Obesity is a chronic disease that has become one of major public health issue in Malaysia because of its association with other disease states including cardiovascular disease and diabetes. Despite continuous efforts to educate the public about the health risks associated with obesity, prevalence of the disease continues to increase. Dosing of many medications are based on weight, l…	2020	7	1	EXCLUDED	NOT RELEVANT
Yokokawa, T., Yoshihisa, A., Misaka, T., Sato, T., Kaneshiro, T., Oikawa, M., Kobayashi, A., Yamaki, T., Kunii, H. and Takeishi, Y.	Anti-mitochondrial Antibodies in Patients with Dilated Cardiomyopathy	Clin J Am Soc Nephrol.	Objective : It has been reported that anti-mitochondrial antibodies (AMAs) recognize mitochondrial antigens and are associated with some diseases involving multiple organs, such as primary biliary cholangitis, Sjögren syndrome, Hashimoto's thyroiditis, systemic sclerosis, interstitial pneumoniae, dilated cardiomyopathy, and tubulointerstitial nephritis. In the current study, we examined the preva…	2019	14	5	EXCLUDED	NOT RELEVANT
Otto, A., Stähle, I., Klein, R., Berg, P. A., Pankuweit, S. and Brandsch, R.	Anti-mitochondrial antibodies in patients with dilated cardiomyopathy (anti-M7) are directed against flavoenzymes with covalently bound FAD	Ochsner J.	Anti-mitochondrial antibodies (anti-M7) in sera from patients with dilated cardiomyopathy and myocarditis recognize, besides mitochondrial antigens, bacterial sarcosine dehydrogenase. The common target antigen was identified as the covalently bound FAD of mitochondrial and bacterial flavoenzymes. Thus, anti-M7-positive serum reacted on Western blots exclusively with covalently flavinylated enzyme…	2014	14	2	EXCLUDED	NOT RELEVANT
Yamanaka, T., Fukatsu, T., Ichinohe, Y. and Hirata, Y.	Antimitochondrial antibodies-positive myositis accompanied by cardiac involvement	Toxins (Basel).	We report a 55-year-old man who experienced proximal muscle weakness accompanied by the atrial flutter (AFL) with 1:1 conduction. Detailed examination revealed elevated antimitochondrial antibodies (AMA) and creatine kinase (CK). AFL was converted to sinus rhythm by cardioversion. He was diagnosed as AMA-positive myositis-associated AFL and was treated by prednisolone. Although his muscle weaknes…	2019	11	9. doi:10.3390/toxins11090507.	EXCLUDED	NOT RELEVANT
Takahashi, F., Sawada, J., Minoshima, A., Sakamoto, N., Ono, T., Akasaka, K., Takei, H., Nishino, I. and Hasebe, N.	Antimitochondrial Antibody-associated Myopathy with Slowly Progressive Cardiac Dysfunction	Clin Cardiol.	A 45-year-old woman was referred to our hospital for the evaluation of proximal muscle weakness and serum creatinine kinase elevation. She had atrial fibrillation and left ventricular asynergy. She was diagnosed with myopathy, accompanied by cardiomyopathy of unknown etiology. She was treated with prednisolone. After long-term follow-up and a detailed examination, the patient was diagnosed with a…	2009	33	1	EXCLUDED	NOT RELEVANT
Konishi, H., Fukuzawa, K., Mori, S., Satomi-Kobayashi, S., Kiuchi, K., Suzuki, A., Yano, Y., Yoshida, A. and Hirata, Ki	Anti-mitochondrial M2 Antibodies Enhance the Risk of Supraventricular Arrhythmias in Patients with Elevated Hepatobiliary Enzyme Levels	Front Med (Lausanne).	Objective : Supraventricular arrhythmias are commonly detected in patients with anti-mitochondrial antibody M2 (AMA-M2)-associated myopathy. However, the prevalence of supraventricular arrhythmias in unselected AMA-M2-positive patients and the impact of AMA-M2 on supraventricular arrhythmias have yet to be fully investigated. Methods : We analyzed 384 patients (116 men; age, 60 [48-69] years), wh…	2020	7:.	doi	EXCLUDED	NOT RELEVANT
Gomez, E. V., Perez, Y. M., Sanchez, H. V., Forment, G. R., Soler, E. A., Bertot, L. C., Garcia, A. Y., del Rosario Abreu Vazquez, M. and Fabian, L. G.	Antioxidant and immunomodulatory effects of Viusid in patients with chronic hepatitis C	Int J Mol Sci.	AIM: To investigate the efficacy of Viusid, a nutritional supplement, as an antioxidant and an immunomodulator in patients with chronic hepatitis C.METHODS: Sixty patients with chronic hepatitis C who were non-responders to standard antiviral treatment were randomly assigned to receive Viusid (3 sachets daily, n = 30) or placebo (n = 30) for 24 wk. The primary outcome was the change in serum malo…	2020	21	22. doi:10.3390/ijms21228761.	EXCLUDED	NOT RELEVANT
Robertson, L., Ghouri, M. A. and Kovacs, F.	Antiplatelet and anticoagulant drugs for prevention of restenosis/reocclusion following peripheral endovascular treatment	World J Gastroenterol.	Background: Peripheral arterial disease (PAD) is frequently treated by balloon angioplasty. Restenosis/reocclusion of the dilated segments occurs often, depending on length of occlusion, lower leg outflow, stage of disease and presence of cardiovascular risk factors. To prevent reocclusion, patients are treated with antithrombotic agents. This is an update of a review first published in 2005. Obj…	2019	25	12	EXCLUDED	NOT RELEVANT
Xiong, J., He, T., Yu, Z., Yang, K., Chen, F., Cheng, J., Shi, Y., Huang, Y., Qiao, Y., Li, H., Shen, Y. and Zhao, J.	Antiplatelet therapy for the prevention of atherosclerosis in chronic kidney disease (ALTAS-CKD) patients: study protocol for a randomized clinical trial	J Transplant.	Background: Cardiovascular disease (CVD) is the most common complication and the leading cause of death in patients with chronic kidney disease (CKD). Accelerated atherosclerosis is a pathophysiological process that is vital to the occurrence of cardiovascular complications associated with CKD. Abnormal platelet activation is not only the leading cause of atherosclerosis but also plays a critical…	2018	2018:.	doi	EXCLUDED	NOT RELEVANT
Umeshita, K., Miyoshi, H., Sakon, M., Ariyoshi, H., Taniguchi, K., Kishimoto, S., Wang, M., Nagano, H., Kawasaki, T., Gotoh, M., Kaneda, Y. and Monden, M.	Antisense oligonucleotide-induced suppression of calpain μ expression prevents oxidative stress-induced hepatocyte injury	Gastroenterology		1998	114		EXCLUDED	NOT RELEVANT
Allingstrup, M., Wetterslev, J., Ravn, F. B., Møller, A. M. and Afshari, A.	Antithrombin III for critically ill patients	Gut Liver.	Background: Critical illness is associated with uncontrolled inflammation and vascular damage which can result in multiple organ failure and death. Antithrombin III (AT III) is an anticoagulant with anti‐inflammatory properties but the efficacy and any harmful effects of AT III supplementation in critically ill patients are unknown. This review was published in 2008 and updated in 2015. Objective…	2009	3	1	EXCLUDED	NOT RELEVANT
Rafiq, Sulman, Steinbrüchel, Daniel Andreas, Lilleør, Nikolaj Bang, Møller, Christian Holdflod, Lund, Jens Teglgaard, Thiis, Jens Juel, Køber, Lars and Olsen, Peter Skov	Antithrombotic therapy after bioprosthetic aortic valve implantation: Warfarin versus aspirin, a randomized controlled trial	Thrombosis Research	Background The optimal medical strategy for prevention of thromboembolic events after surgical bioprosthetic aortic valve replacement (BAVR) is still debated. The objective of this study was to compare warfarin therapy (target INR of 2.0 to 3.0) with aspirin 150mg daily as antithrombotic therapy for the first three months after BAVR with or without concomitant coronary artery bypass grafting (CAB…	2017	150		EXCLUDED	NOT RELEVANT
Kearon, C., Akl, E. A., Comerota, A. J., Prandoni, P., Bounameaux, H., Goldhaber, S. Z., Nelson, M. E., Wells, P. S., Gould, M. K., Dentali, F., Crowther, M. and Kahn, S. R.	Antithrombotic Therapy for VTE Disease: Antithrombotic Therapy and Prevention of Thrombosis, 9th ed: American College of Chest Physicians Evidence-Based Clinical Practice Guidelines	Front Immunol.	Background:: This article addresses the treatment of VTE disease. Methods:: We generated strong (Grade 1) and weak (Grade 2) recommendations based on high-quality (Grade A), moderate-quality (Grade B), and low-quality (Grade C) evidence. Results:: For acute DVT or pulmonary embolism (PE), we recommend initial parenteral anticoagulant therapy (Grade 1B) or anticoagulation with rivaroxaban. We sugg…	2020	11:.	doi	EXCLUDED	NOT RELEVANT
Pes, G. M., Tolu, F. and Dore, M. P.	Anti-Thyroid Peroxidase Antibodies and Male Gender Are Associated with Diabetes Occurrence in Patients with Beta-Thalassemia Major	Case Rep Radiol	Background. Intensive transfusion schedule and iron-chelating therapy prolonged and improved quality of life in patients with β-thalassemia (β-T) major. However, this led to an increased risk of developing impaired glucose tolerance or diabetes. In this study we analyzed variables associated with the occurrence of impaired glucose tolerance or diabetes in patients with β-T major. Methods. 388 Sar…	2014	2014:.	Epub 2014 Mar 25 doi	EXCLUDED	NOT RELEVANT
Whittemore, A. D., Clowes, A. W., Hechtman, H. B. and Mannick, J. A.	Aortic aneurysm repair. Reduced operative mortality associated with maintenance of optimal cardiac performance	Pharmaceuticals (Basel).	Recent advances in the operative management of aortic aneurysms have resulted in a decreased rate of morbidity and mortality. In 1972, we hypothesized that a further reduction in operative mortality might be obtained with controlled perioperative fluid management based on data provided by the thermistor-tipped pulmonary artery balloon catheter. From 1972 to 1979 a flow directed pulmonary artery c…	2012	5	4	EXCLUDED	NOT RELEVANT
Park, S. J., Jeon, B. B., Kim, H. J. and Kim, J. B.	Aortic arch repair under moderate hypothermic circulatory arrest with or without antegrade cerebral perfusion based on the extent of repair	Int J Clin Exp Med.	Background: For aortic-arch repair, moderate hypothermic circulatory arrest (HCA) have shown favorable outcomes over conventional deep HCA when coupled with antegrade cerebral perfusion (ACP); however, recent studies have shown that ACP may not be essential when circulatory arrest time is less than 30 minutes. This study aims to evaluate the stratified arch repair strategy of moderate HCA with or…	2012	5	3	EXCLUDED	NOT RELEVANT
Feller, A. M. and Seybold-Epting, W.	Aortic Arch Replacement with Profound Hypothermia and Temporary Circulatory Arrest	Clin J Am Soc Nephrol.	Two cases of aortic arch aneurysm are reported. In each case, resection and replacement with a woven Dacron graft were performed with the patient in profound hypothermia and temporary circulatory arrest. Barbiturates and lidocaine provided additional cerebral protection. One patient died 27 days postoperatively of hepatic failure due to preexisting alcoholic liver cirrhosis. Clinical and autopsy …	2010	5	8	EXCLUDED	NOT RELEVANT
Niclauss, L., von Segesser, L. K. and Ferrari, E.	Aortic biological valve prosthesis in patients younger than 65 years of age: transition to a flexible age limit?	Mol Metab.	OBJECTIVES: Guidelines proposed bioprosthesis implantation for aortic valve disease if the patients were at least 65 years old at the time of surgery, with a trend towards even younger patients in recent years. Considering the adverse effects of lifetime anticoagulation, new biological valves (less prone to degeneration) and new technologies may lead patients and surgeons to different choices. Th…	2020	50:.	doi	EXCLUDED	NOT RELEVANT
Oğuz, D., Ünal, HÜ, Eroğlu, H., Gülmez, Ö, Çevik, H. and Altun, A.	Aortic flow propagation velocity, epicardial fat thickness, and osteoprotegerin level to predict subclinical atherosclerosis in patients with nonalcoholic fatty liver disease	Indian J Anaesth.	Objective:: Nonalcoholic fatty liver disease is the most common cause of liver dysfunction in Western countries and an independent risk factor for atherosclerotic heart disease. Appropriate noninvasive parameters are lacking for optimal risk stratification of cardiovascular disease in these patients. We evaluated several recently discovered noninvasive parameters for atherosclerosis in patients w…	2018	62	12	EXCLUDED	NOT RELEVANT
Chrysohoou, Christina, Tsiachris, Dimitris and Stefanadis, Christodoulos	Aortic stenosis in the elderly: Challenges in diagnosis and therapy	Maturitas	Severe aortic valve stenosis, remains the main cause of morbidity and mortality in the elderly, reaching a prevalence of 2–7% above the age of 65years old. Despite its frequency and the development in invasive and noninvasive approach of the disease, several of its aspects remain controversial. This review is focused on the clinical aspects, the indices for assessment severity, newly markers rela…	2011	70	4	EXCLUDED	NOT RELEVANT
Beckmann, E., Martens, A., Alhadi, F., Hoeffler, K., Umminger, J., Kaufeld, T., Sarikouch, S., Koigeldiev, N., Cebotari, S., Schmitto, J. D., Haverich, A. and Shrestha, M.	Aortic valve replacement with sutureless prosthesis: better than root enlargement to avoid patient–prosthesis mismatch?†	ACG Case Rep J.	OBJECTIVES: Aortic valve replacement in patients with a small aortic annulus may result in patient–prosthesis mismatch (PPM). Aortic root enlargement (ARE) can reduce PPM, but leads to extended cardiac ischaemia times. Sutureless valves have the potential to prevent PPM while reducing cardiac ischaemia times. METHODS: Between January 2007 and December 2011, a total of 128 patients with a small ao…	2015	2	3	EXCLUDED	NOT RELEVANT
Abassi, Z., Goltsman, I., Karram, T., Winaver, J. and Hoffman, A.	Aortocaval Fistula in Rat: A Unique Model of Volume-Overload Congestive Heart Failure and Cardiac Hypertrophy	Perioper Med (Lond).	Despite continuous progress in our understanding of the pathogenesis of congestive heart failure (CHF) and its management, mortality remains high. Therefore, development of reliable experimental models of CHF and cardiac hypertrophy is essential to better understand disease progression and allow new therapy developement. The aortocaval fistula (ACF) model, first described in dogs almost a century…	2013	02:09:00	doi	EXCLUDED	NOT RELEVANT
	APASL Seoul 2008 Meeting	Eur Heart J.		2010	31	11	EXCLUDED	NOT RELEVANT
Lowenstine, L. J., McManamon, R. and Terio, K. A.	Apes	BMC Med Res Methodol.	This chapter highlights diseases affecting gibbons and great apes (bonobos, chimpanzees, gorillas, and orangutans) with emphasis on those that are important or unique to apes. All apes are endangered. Pathologists contribute to their conservation through understanding diseases affecting both managed and free-living populations. Apes are susceptible to many of the same diseases as humans and other…	2008	08:07:00	doi	EXCLUDED	NOT RELEVANT
Missouris, C., Belli, A. and MacGregor, G.	Apparent heart failure: a syndrome caused by renal artery stenoses	Viszeralmedizin.	OBJECTIVE—To report on renal artery stenosis presenting as congestive heart failure. DESIGN—Case series. SETTING—Tertiary referral centre. PATIENTS—Nine hypertensive subjects (five male, four female) seen in the blood pressure unit, St George's Hospital, between 1991 and 1997 with clinical signs and symptoms of congestive cardiac failure but without overt coronary or valvar heart disease. Mean (S…	2014	30	2	EXCLUDED	NOT RELEVANT
Saldanha, C., Lopes de Almeida, J. P. and Silva-Herdade, A. S.	Application of a Nitric Oxide Sensor in Biomedicine	Med Sci (Basel).	In the present study, we describe the biochemical properties and effects of nitric oxide (NO) in intact and dysfunctional arterial and venous endothelium. Application of the NO electrochemical sensor in vivo and in vitro in erythrocytes of healthy subjects and patients with vascular disease are reviewed. The electrochemical NO sensor device applied to human umbilical venous endothelial cells (HUV…	2018	6	2. doi:10.3390/medsci6020033.	EXCLUDED	NOT RELEVANT
Shi, L., Zhang, Y., Zhang, J., Gao, Y., Liu, J., Chen, M. and Yang, X.	Application of blood pre-albumin and NT-pro BNP levels in evaluating prognosis of elderly chronic heart failure patients	Gut	Levels of blood pre-albumin (PA) and N-terminal pro-B-type natriuretic peptide (NT-pro BNP) in elderly patients with chronic heart failure (CHF) and their clinical value in prognosis evaluation were explored. A total of 410 elderly patients aged ≥65 years hospitalized for CHF were enrolled. The concentrations of blood PA and NT-pro BNP, routine blood test and biochemistry indicators were determin…	1996	39	Suppl 3	EXCLUDED	NOT RELEVANT
Zhang, R., Shen, Y., Bai, Y., Zhang, X., Wei, W., Lin, R., Feng, Q., Wang, M., Zhang, M., Nittka, M., Koerzdoerfer, G. and Wang, M.	Application of magnetic resonance fingerprinting to differentiate grade I transitional and fibrous meningiomas from meningothelial meningiomas	J Med Case Reports.	Background: The choice of surgical treatment for meningiomas is affected by the subtype and clinical characteristics. Therefore, an accurate preoperative diagnosis is essential. Current magnetic resonance imaging (MRI) technology is unable to distinguish between meningioma subtypes. In the present study, we compared and evaluated the utility of conventional MRI, magnetic resonance fingerprinting …	2008	0.242361	doi	EXCLUDED	NOT RELEVANT
Wu, Q., Fu, X., Zhuo, Z., Zhao, M. and Ni, H.	The application value of ultra-short echo time MRI in the quantification of liver iron overload in a rat model	BMC Cardiovasc Disord.	Background: The quantitative evaluation of liver iron concentration (LIC) is important in guiding the treatment of blood transfusion-dependent patients. Conventionally, LIC is assessed through R2*or R2 values using magnetic resonance imaging (MRI). However, most of the studies using MRI to determine iron overload were restricted by the minimum echo time, so that severe iron overload could hardly …	2020	20:.	doi	EXCLUDED	NOT RELEVANT
Kwon, H. M., Moon, Y. J., Jung, K. W., Park, Y. S., Kim, K. S., Jun, I. G., Song, J. G. and Hwang, G. S.	Appraisal of Cardiac Ejection Fraction With Liver Disease Severity: Implication in Post-Liver Transplantation Mortality	Hepatology	BACKGROUND AND AIMS: Enhanced sympathetic nervous activation and peripheral vasodilation in end-stage liver disease (ESLD) may limit the importance of left ventricular ejection fraction (LVEF) as an influential prognosticator. We sought to understand the LVEF and cardiac dimensions in ESLD patients in order to define the LVEF threshold to predict all-cause mortality after liver transplantation (L…	2020	71	4	EXCLUDED	NOT RELEVANT
Umeshita, K., Sakon, M., Yoshida, T., Kanai, T., Nagano, H., Dono, K., Nakamori, S., Gotoh, M., Wakasa, K. and Monden, M.	An appraisal of transarterial immunoembolization for hepatocellular carcinoma: A clinicopathological study	Gastroenterology		1998	114		EXCLUDED	NOT RELEVANT
Majumdar, S. and McWilliams, J. P.	Approach to Pulmonary Arteriovenous Malformations: A Comprehensive Update	CMAJ.	Pulmonary arteriovenous malformations (PAVMs) are abnormal direct vascular communications between pulmonary arteries and veins which create high-flow right-to-left shunts. They are most frequently congenital, usually in the setting of hereditary hemorrhagic telangiectasia (HHT). PAVMs may be asymptomatic or present with a wide variety of clinical manifestations such as dyspnea, hypoxemia, or ches…	2005	173	10	EXCLUDED	NOT RELEVANT
Artru, F. and Samuel, D.	Approaches for patients with very high MELD scores	World J Nephrol.	In the era of the “sickest first” policy, patients with very high model for end-stage liver disease (MELD) scores have been increasingly admitted to the intensive care unit with the expectation that they will receive a liver transplant (LT) in the absence of improvement on supportive therapies. Such patients are often admitted in a context of acute-on-chronic liver failure with extrahepatic failu…	2015	4	2	EXCLUDED	NOT RELEVANT
Kobayashi, Y., Tremblay-Gravel, M., Boralkar, K. A., Li, X., Nishi, T., Amsallem, M., Moneghetti, K. J., Bouajila, S., Selej, M., Ozen, M. O., Demirci, U., Ashley, E., Wheeler, M., Knowlton, K. U., Kouznetsova, T. and Haddad, F.	Approaching Higher Dimension Imaging Data Using Cluster-Based Hierarchical Modeling in Patients with Heart Failure Preserved Ejection Fraction	Sci Rep.	Heart failure with preserved ejection fraction (HFpEF) is a major cause of morbidity and mortality, accounting for the majority of heart failure (HF) hospitalization. To identify the most complementary predictors of mortality among clinical, laboratory and echocardiographic data, we used cluster based hierarchical modeling. Using Stanford Translational Research Database, we identified patients ho…	2019	9:.	doi	EXCLUDED	NOT RELEVANT
Cześniewicz, P. J. and Kusa, J.	Approaching the 50th anniversary of the first Fontan procedure. What is the current state of treatment provided to patients with functional single ventricles?	Ochsner J.	Nearly 50 years after the pioneering procedure performed by Francis Fontan and Eugene Baudet, which has saved the lives of thousands of children, there are still more questions than answers regarding therapeutic management. The complex pathophysiology of Fontan circulation, the lack of clear guidelines, and the shift in the care of such patients from pediatric cardiological and cardiac surgical c…	2003	5	3	EXCLUDED	NOT RELEVANT
AlJaroudi, W., Isma’eel, H., El Merhi, F., Assad, T. and Hourani, M.	Appropriateness and diagnostic yield of cardiac magnetic resonance imaging from a tertiary referral center in the Middle East	J Am Heart Assoc.	Purpose: Cardiac magnetic resonance imaging (CMRI) is a novel non-invasive modality with many potential indications, and was recently introduced in Lebanon. We sought to assess the appropriateness and diagnostic yield of CMR studies performed at a tertiary referral center from the Middle East since the inception of the program. Methods: All patients who underwent CMR studies between January 1st 2…	2017	6	5. doi:10.1161/JAHA.116.004809.	EXCLUDED	NOT RELEVANT
Ustündağ, Y., Boyacioğlu, S., Ertürk, A., Yiğit, F., Ozin, B. and Müderrisoğlu, H.	Are myocardial functional abnormalities biventricular in nonalcoholic cirrhotics with or without ascites?	Am J Gastroenterol		2000	95	3	EXCLUDED	NOT RELEVANT
Celiński, R., Grzywa-Celińska, A., Myśliński, W., Dybała, A. and Mosiewicz, J.	Are patients undergoing treatment of hyperlipidaemia with statins the best candidates for early cardiac rehabilitation?	Mayo Clin Proc.	The role of statins in the primary and secondary prevention of cardiovascular events is well known. An important adverse event associated with statin treatment is myopathy; intensive physical effort in patients treated with statins increases the risk of muscle injury/myopathy. In this article we discuss the benefits and risks associated with statin treatment in patients undergoing cardiac rehabil…	2021	96	7	EXCLUDED	NOT RELEVANT
Cogo, E., Elsayed, M., Liang, V., Cooley, K., Guerin, C., Psihogios, A. and Papadogianis, P.	Are Supplemental Branched-Chain Amino Acids Beneficial During the Oncological Peri-Operative Period: A Systematic Review and Meta-Analysis	Front Med (Lausanne).	Background:: Branched-chain amino acids (BCAAs; leucine, isoleucine, and valine) are essential amino acids involved in immune responses, and may have roles in protein malnutrition and sarcopenia. Furthermore, certain liver diseases have been associated with a decreased Fischer’s ratio (BCAAs to aromatic amino acids; phenylalanine, tyrosine, and tryptophan). We aimed to evaluate the safety and eff…	2019	6:.	doi	EXCLUDED	NOT RELEVANT
Aliasghari, F., Izadi, A., Jabbari, M., Imani, B., Gargari, B. P., Asjodi, F. and Ebrahimi, S.	Are Vaspin and Omentin-1 Related to Insulin Resistance, Blood Pressure and Inflammation in NAFLD Patients?	Jubb, Kennedy & Palmer's Pathology of Domestic Animals: Volume 2	Background: Non-alcoholic fatty liver disease (NAFLD), the hepatic manifestation of insulin resistance, is the most common cause of chronic liver. The present study aimed to investigate the roles of vaspin and omentin-1 in the NAFLD-related pathology including IR, inflammation and elevated blood pressure. Methods: This cross-sectional study was conducted among 83 NAFLD patients in Jahrom, Iran. P…	2016:1-257.e2.	Epub 2016 Feb 5 doi	10.1016/B978-0-7020-5318-4.00007-3.	EXCLUDED	NOT RELEVANT
Bruno, C., Minniti, S., Bucci, A. and Pozzi Mucelli, R.	ARFI: from basic principles to clinical applications in diffuse chronic disease—a review	Ann N Y Acad Sci.	Abstract: The many factors influencing the shear wave velocity (SWV) measured with Acoustic Radiation Force Impulse (ARFI) are examined in order to define the most correct examination technique. In particular, attention is given to the information achieved by experimental models, such as phantoms and animal studies. This review targets the clinical applications of ARFI in the evaluation of chroni…	2013	1281	1	EXCLUDED	NOT RELEVANT
Tahara, K., Tanabe, S., Ishido, K., Higuchi, K., Sasaki, T., Katada, C., Azuma, M., Nakatani, K., Naruke, A., Kim, M. and Koizumi, W.	Argon plasma coagulation for superficial esophageal squamous-cell carcinoma in high-risk patients	Arch Toxicol	AIM: To evaluate the usefulness and safety of argon plasma coagulation (APC) for superficial esophageal squamous-cell carcinoma (SESC) in high-risk patients.METHODS: We studied 17 patients (15 men and 2 women, 21 lesions) with SESC in whom endoscopic mucosal resection (EMR), endoscopic submucosal dissection (ESD), and open surgery were contraindicated from March 1999 through February 2009. None o…	2010	84	11	EXCLUDED	NOT RELEVANT
Lee, J. I., Yu, J., Anh, S. G., Lee, H. W., Jeong, J. and Lee, K. S.	Aromatase Inhibitors and Newly Developed Nonalcoholic Fatty Liver Disease in Postmenopausal Patients with Early Breast Cancer: A Propensity Score‐Matched Cohort Study	J Clin Med.	Based on a retrospective analysis, this article examines the relationship between aromatase inhibitor use in postmenopausal breast cancer patients and nonalcoholic fatty liver disease.	2019	8	5. doi:10.3390/jcm8050607.	EXCLUDED	NOT RELEVANT
Mozos, I.	Arrhythmia risk in liver cirrhosis	World J Gastroenterol.	Interactions between the functioning of the heart and the liver have been described, with heart diseases affecting the liver, liver diseases affecting the heart, and conditions that simultaneously affect both. The heart is one of the most adversely affected organs in patients with liver cirrhosis. For example, arrhythmias and electrocardiographic changes are observed in patients with liver cirrho…	2020	26	28	EXCLUDED	NOT RELEVANT
Lee, H. M., Park, S. K., Moon, Y. J., Kim, J. W., Kim, S. K., Sang, B. H., Seo, D. K., Yoo, B. W. and Hwang, G. S.	Arrhythmogenic potential develops rapidly at graft reperfusion before the start of hypotension during living-donor liver transplantation	Case Rep Gastroenterol.	Background: Detailed profiles of acute hypothermia and electrocardiographic (ECG) manifestations of arrhythmogenicity were examined to analyze acute hypothermia and ventricular arrhythmogenic potential immediately after portal vein unclamping (PVU) in living-donor liver transplantation (LT). Methods: We retrospectively analyzed electronically archived medical records (n = 148) of beat-to-beat ECG…	2012	6	2	EXCLUDED	NOT RELEVANT
Violi, F., Ceccarelli, G., Cangemi, R., Cipollone, F., D’Ardes, D., Oliva, A., Pirro, M., Rocco, M., Alessandri, F., D’Ettorre, G., Lichtner, M., Pignatelli, P., Ferro, D., Ruberto, F., Lip, G. Y. H., Pugliese, F. and Mastroianni, C. M.	Arterial and venous thrombosis in coronavirus 2019 disease (Covid-19): relationship with mortality	Cardiovasc Endocrinol Metab.	Background: Patients with coronavirus disease 2019 (Covid-19) may experience venous thrombosis while data regarding arterial thrombosis are sparse. Methods: Prospective multicenter study in 5 hospitals including 373 patients with Covid-19-related pneumonia. Demographic data, laboratory findings including coagulation tests and comorbidities were reported. During the follow-up any arterial or venou…	2018	7	2	EXCLUDED	NOT RELEVANT
Seccia, T. M., Caroccia, B., Adler, G., Maiolino, G., Cesari, M. and Rossi, G. P.	Arterial Hypertension, Atrial Fibrillation And Hyperaldosteronism: The Triple Trouble	Transplant Direct.		2020	6	2. doi:10.1097/TXD.0000000000000972.	EXCLUDED	NOT RELEVANT
Lewis, Frederick W., Adair, Olivia and Rector, William G.	Arterial vasodilation is not the cause of increased cardiac output in cirrhosis	Gastroenterology	A pathological state of arterial vasodilation has been postulated to cause the increased cardiac output commonly observed in cirrhosis. Further, subsequent arterial underfilling has been proposed as the stimulus to sodium retention and ascites formation. Left ventricular size during the cycle of a cardiac contraction is predictably altered by a decrease in afterload. Specifically, increased systo…	1992	102	3	EXCLUDED	NOT RELEVANT
Ma, X., Chen, L., Yang, Y., Zhang, W., Wang, P., Zhang, K., Zheng, B., Zhu, L., Sun, Z., Zhang, S., Guo, Y., Liang, M., Wang, H. and Tian, J.	An Artificial Intelligent Signal Amplification System for in vivo Detection of miRNA	Stem Cells Transl Med.	MicroRNAs (miRNA) have been identified as oncogenic drivers and tumor suppressors in every major cancer type. In this work, we design an artificial intelligent signal amplification (AISA) system including double-stranded SQ (S, signal strand; Q, quencher strand) and FP (F, fuel strand; P, protect strand) according to thermodynamics principle for sensitive detection of miRNA in vitro and in vivo. …	2018	7	11	EXCLUDED	NOT RELEVANT
Lindsay, K. L., Reynolds, T. B., Hoefs, J. C. and Sanmarco, M. E.	Ascites	Front Cardiovasc Med.	Images: Figure 1.Figure 4.Figure 5.	2020	7:.	doi	EXCLUDED	NOT RELEVANT
Condurache, C. T., Johnsrude, C. L., Bryant, K. and Recto, M. R.	Ascites Secondary to Indolent Pacemaker Infection in a Fontan Patient	J Clin Exp Hepatol.	This report describes what we believe is the 1st reported case of indolent pacemaker infection's causing abdominal ascites in a patient who has undergone a Fontan operation. Abdominal ascites in a Fontan patient is commonly due to protein-losing enteropathy, systemic venous thrombosis, myocardial dysfunction, chylous ascites, liver cirrhosis, or pancreatitis. Our patient, who had a functional sin…	2020	10	5	EXCLUDED	NOT RELEVANT
	ASE 22nd Annual Scientific Sessions Abstracts	Journal of the American Society of Echocardiography		2011	24	5	EXCLUDED	NOT RELEVANT
	ASE 2021 Original Science Presentations	Journal of the American Society of Echocardiography		2021	34	6	EXCLUDED	NOT RELEVANT
Biso, S., Lekkham, R. and Climaco, A.	Aspergillus Pericarditis with Tamponade in a Renal Transplant Patient	J Infect.	Aspergillus pericarditis is a rare and life-threatening infection in immunosuppressed patients. It has nonspecific clinical manifestations that often mimic other disease entities especially in patients who have extensive comorbidities. Diagnosis is oftentimes delayed and rarely done antemortem. A high degree of suspicion in immunocompromised patients is necessary for evaluation and timely diagnos…	2021	83	1	EXCLUDED	NOT RELEVANT
Wijnands, T. F., Gevers, T. J., Kool, L. J. S. and Drenth, J. P.	Aspiration sclerotherapy combined with pasireotide to improve reduction of large symptomatic hepatic cysts (SCLEROCYST): study protocol for a randomized controlled trial	Transl Oncol.	Background: Aspiration sclerotherapy is an effective therapeutic option for large symptomatic hepatic cysts. However, incomplete cyst reduction following aspiration sclerotherapy is frequently reported. Strong post-procedural cyst fluid secretion by cholangiocytes, which line the epithelium of the hepatic cyst, seems to be associated with lower reduction rates. Previous studies showed that somato…	2019	12	8	EXCLUDED	NOT RELEVANT
Li, X., Wu, S. and Yu, Y.	Aspirin Use and the Incidence of Hepatocellular Carcinoma in Patients With Hepatitis B Virus or Hepatitis C Virus Infection: A Meta-Analysis of Cohort Studies	J Geriatr Cardiol.	Background: The association between aspirin use and the incidence of hepatocellular carcinoma (HCC) in patients with hepatitis B virus (HBV) or hepatitis C (HCV) virus infection remains not fully determined. A meta-analysis was performed to summarize the findings of cohort studies.Methods: Relevant cohort studies were retrieved via a search of PubMed Cochrane's Library and Embase databases. A ran…	2016	13	6	EXCLUDED	NOT RELEVANT
Bouabdallaoui, N., Beaubien-Souligny, W., Oussaïd, E., Henri, C., Racine, N., Denault, A. Y. and Rouleau, J. L.	Assessing Splanchnic Compartment Using Portal Venous Doppler and Impact of Adding It to the EVEREST Score for Risk Assessment in Heart Failure	Cardiovasc J Afr.	Background: The Efficacy of Vasopressin Antagonism in Heart Failure: Outcome Study with Tolvaptan (EVEREST) score has proven useful for risk prediction in acute decompensated heart failure (ADHF). However, this score does not include the characterization of the splanchnic compartment, which has been involved in worsening heart failure. Refining this score by integrating an assessment of the splan…	2013	24	7	EXCLUDED	NOT RELEVANT
Mǎrgulescu, A. D.	Assessment of aortic valve disease - a clinician oriented review	J Nucl Cardiol	Aortic valve disease [aortic stenosis (AS) and aortic regurgitation (AR)] represents an important global health problem; when severe, aortic valve disease carries poor prognosis. For AS, aortic valve replacement, either surgical or interventional, may provide definite treatment in carefully selected patients. For AR, valve surgery (either replacement or - in selected cases - aortic valve repair) …	2017:1-10.	doi	10.1007/s12350-020-02506-5.	EXCLUDED	NOT RELEVANT
Bayav, M., Isiksalan Ozbulbul, N. and Bor, O.	Assessment of cardiac and liver iron overload by magnetic resonance imaging in patients with thalassemia major: short-term follow-up	Int J Surg Case Rep.	Objective: This study was performed to assess cardiac and hepatic iron overload in young patients with thalassemia. Methods: We reviewed the medical records of patients with thalassemia at a pediatric hematology clinic who had recently undergone cardiac and hepatic magnetic resonance imaging. Results: Eleven patients underwent cardiac and hepatic T2* imaging at a mean age of 13.9 ± 4.48 (range, 9…	2016	27:141-3.	doi	EXCLUDED	NOT RELEVANT
Saleh, A., Matsumori, A., Negm, H., Fouad, H., Onsy, A., Shalaby, M. and Hamdy, E.	Assessment of cardiac involvement of hepatitis C virus; tissue Doppler imaging and NTproBNP study	Gut.	Introduction: Hepatitis C disease burden is substantially increasing in Egyptian community, it is estimated that prevalence of Hepatitis C virus (HCV) in Egyptian community reach 22% of total population. Recently there is a global alert of HCV cardiovascular complications. Objective: To evaluate LV diastolic functions of HCV patients using tissue Doppler Imaging and NTPBNP. Methods: 30 HCV patien…	2007	56	6	EXCLUDED	NOT RELEVANT
Eklioğlu, B. S., Atabek, M. E., Akyürek, N. and Alp, H.	Assessment of Cardiovascular Parameters in Obese Children and Adolescents with Non-Alcoholic Fatty Liver Disease	Egypt Heart J.	Objective:: The aim of this study was to evaluate the periaortic fat thickness (PAFT) using conventional echocardiography in obese children and adolescents with non-alcoholic fatty liver disease (NAFLD). Methods:: Two hundred and ninety-seven obese children and adolescents were included in the study. Anthropometric measurements were made in all subjects, and fasting venous blood samples were take…	2017	69	4	EXCLUDED	NOT RELEVANT
Sampaio, F., Lamata, P., Bettencourt, N., Alt, S. C., Ferreira, N., Kowallick, J. T., Pimenta, J., Kutty, S., Fraga, J., Steinmetz, M., Bettencourt, P., Gama, V. and Schuster, A.	Assessment of cardiovascular physiology using dobutamine stress cardiovascular magnetic resonance reveals impaired contractile reserve in patients with cirrhotic cardiomyopathy	J Cardiovasc Magn Reson	BACKGROUND: Liver cirrhosis has been shown to affect cardiac performance. However cardiac dysfunction may only be revealed under stress conditions. The value of non-invasive stress tests in diagnosing cirrhotic cardiomyopathy is unclear. We sought to investigate the response to pharmacological stimulation with dobutamine in patients with cirrhosis using cardiovascular magnetic resonance. METHODS:…	2015	17	1	INCLUDED	TITLE / ABSTRACT RELEVANT
Sampaio, F., Lamata, P., Bettencourt, N., Alt, S. C., Ferreira, N. D., Kowallick, J. T., Pimenta, J., Kutty, S., Fraga, J., Bettencourt, P., Gama, V. and Schuster, A.	Assessment of cardiovascular physiology using magnetic resonance myocardial stress testing reveals impaired contractile reserve in patients with cirrhotic cardiomyopathy	ILAR J.		2017	58	2	EXCLUDED	NOT RELEVANT
Farhangi, H., Badiei, Z., Moghaddam, H. M. and Keramati, M. R.	Assessment of Heart and Liver Iron Overload in Thalassemia Major Patients Using T2 Magnetic Resonance Imaging	BMC Nephrol.	Accumulation of excess iron in heart can lead to cardiac dysfunction, which is the most common cause of death in thalassemia major patients. Biopsy is an invasive procedure and therefore not an ideal option to assess iron load. However, standard/usual non-invasive methods, such as ferritin measurement, have some limitations and the results show poor correlations with iron load. Magnetic Response …	2020	21:.	doi	EXCLUDED	NOT RELEVANT
Moise, C. G., Donoiu, I., TÂRtea, G. C., Mirea, O. and Rogoveanu, I.	Assessment of Left Ventricular Diastolic Function in Young Adults with Nonalcoholic Fatty Liver Disease	Gut.	There is strong evidence that, in addition to increasing the risk of cirrhosis as well as hepatocellular carcinoma, nonalcoholic liver disease represents an independent risk factor for different diseases including cardiovascular and chronic kidney disease and also type 2 diabetes. Objective: to assess whether nonalcoholic fatty liver disease is associated with diastolic dysfunction of the left ve…	2001	49	2	EXCLUDED	NOT RELEVANT
Dong, Y., Huang, D., Sun, L., Wang, Y., Li, Y., Chang, W., Li, G. and Cui, H.	Assessment of left ventricular function in type 2 diabetes mellitus patients with non-alcoholic fatty liver disease using three-dimensional speckle-tracking echocardiography	Anatol J Cardiol.	Objective:: Using three-dimensional speckle-tracking echocardiography (3D-STE), we aimed to evaluate left ventricular (LV) function in type 2 diabetes mellitus (T2DM) patients with non-alcoholic fatty liver disease (NAFLD). Methods:: In total, 97 T2: DM patients were categorized into three groups based on hepatic ultrasonography group A (those without NAFLD, n=30), group B (those with mild NAFLD,…	2020	23	1	EXCLUDED	NOT RELEVANT
Chen, B., Schreiber, R. A., Human, D. G., Potts, J. E. and Guttman, O. R.	Assessment of Liver Stiffness in Pediatric Fontan Patients Using Transient Elastography	CJC Open.	Background. Hepatic fibrosis is a potential complication following Fontan surgery and heralds long-term risk for cirrhosis. Transient elastography (TE) is a rapid, noninvasive method to assess liver fibrosis by measuring liver stiffness. Objectives. To compare liver stiffness and liver biochemistries in pediatric Fontan patients with age- and sex-matched controls and to determine patients' accept…	2020	2	4	EXCLUDED	NOT RELEVANT
Elhendy, Abdou and Porter, Thomas R.	Assessment of myocardial perfusion with real-time myocardial contrast echocardiography: Methodology and clinical applications	Journal of Nuclear Cardiology	Real-time myocardial contrast perfusion imaging (RTMCI) with echocardiography is a promising technique for evaluation of patients with known or suspected coronary artery disease. The technique is based on the utilization of small (<10 μm) microbubbles, which are capable of crossing the pulmonary circulation after intravenous injection. Unlike radioactive isotopes, which are taken actively or diff…	2005	12	5	EXCLUDED	NOT RELEVANT
Wu, G., Gotthardt, M. and Gollasch, M.	Assessment of nanoindentation in stiffness measurement of soft biomaterials: kidney, liver, spleen and uterus	Sci Rep.	Nanoindentation technology with high spatial resolution and force sensitivity is widely used to measure the mechanical properties of hard biomaterials and tissues. However, its reliability to analyze soft biomaterials and organs has not been tested. Here, we evaluated the utility of nanoindentation to measure the passive mechanical properties of soft biological specimen. Kidney, liver, spleen and…	2017	7:.	doi	EXCLUDED	NOT RELEVANT
Öz, A., Çınar, T., Taş, E., Çağan Efe, S., Ayça, B. and Karabağ, T.	Assessment of pulmonary arterial stiffness in patients with cirrhosis: A prospective cohort study	Echocardiography	INTRODUCTION: In the current literature, several studies show that PAS (pulmonary artery stiffness) is associated with RV (right ventricular) dysfunction, PAH (pulmonary arterial hypertension), and disease severity in subjects with structural cardiac disease, HIV (human immunodeficiency virus), and chronic lung disease. Hence, our main aim was to use PAS to show the early changes in the pulmonary…	2021	38	1	EXCLUDED	NOT RELEVANT
Huber, W., Zanner, R., Schneider, G., Schmid, R. and Lahmer, T.	Assessment of Regional Perfusion and Organ Function: Less and Non-invasive Techniques	Med Sci Monit.	Sufficient organ perfusion essentially depends on preserved macro- and micro-circulation. The last two decades brought substantial progress in the development of less and non-invasive monitoring of macro-hemodynamics. However, several recent studies suggest a frequent incoherence of macro- and micro-circulation. Therefore, this review reports on interactions of macro- and micro-circulation as wel…	2015	21:1288-96.	doi	EXCLUDED	NOT RELEVANT
Ueti, O. M., Camargo, E. E., de, A. Ueti A., de Lima-Filho, E. C. and Nogueira, E. A.	Assessment of right ventricular function with Doppler echocardiographic indices derived from tricuspid annular motion: comparison with radionuclide angiography	SAGE Open Med.	Objective: To assess right ventricular systolic function using indices derived from tricuspid annular motion, and to compare the results with right ventricular ejection fraction (RVEF) calculated from radionuclide angiography.Design: Pulsed Doppler echocardiography indices were obtained from 10 patients with a normal RVEF (group 1) and from 20 patients whose RVEF was less than 45% (group 2).Resul…	2020	8:.	doi	EXCLUDED	NOT RELEVANT
Zamirian, M., Samiee, E., Moaref, A., Abtahi, F. and Tahamtan, M.	Assessment of Subclinical Myocardial Changes in Non-Alcoholic Fatty Liver Disease: A Case-Control Study Using Speckle Tracking Echocardiography	Iran J Med Sci.	Background:: Considering the association between cardiac abnormalities and non-alcoholic fatty liver disease (NAFLD), the present study aimed to evaluate the relationship between biopsy-proven NAFLD and functional echocardiographic parameters, including left ventricular (LV) global longitudinal strain (GLS) in asymptomatic individuals. Methods:: Thirty asymptomatic patients with liver biopsy-prov…	2018	43	5	EXCLUDED	NOT RELEVANT
Williams, F. R., Milliken, D., Lai, J. C. and Armstrong, M. J.	Assessment of the Frail Patient With End‐Stage Liver Disease: A Practical Overview of Sarcopenia, Physical Function, and Disability	Gastroenterology.	Frailty has emerged as a powerful predictor of clinical outcomes (e.g., decompensation, hospitalization, mortality) in patients with end‐stage liver disease (ESLD). It is therefore of paramount importance that all patients with ESLD undergo an assessment of frailty, to support life and death decision making (i.e., candidacy for critical care, transplantation) and aid with prioritization of evolvi…	2008	135	4	EXCLUDED	NOT RELEVANT
Yan, L., Mu, B., Guan, Y., Liu, X., Zhao, N., Pan, D. and Wang, S.	Assessment of the relationship between non‐alcoholic fatty liver disease and diabetic complications	Healthcare (Basel).	Aims/Introduction: Non‐alcoholic fatty liver disease (NAFLD) is a metabolic disorder of the liver. The relationship between NAFLD and type 2 diabetes remains largely unknown. The aim of the present study was to determine the incidence of complications arising from the interaction between NAFLD and type 2 diabetes. Materials and Methods: A total of 212 individuals with type 2 diabetes were include…	2019	7	4. doi:10.3390/healthcare7040110.	EXCLUDED	NOT RELEVANT
Bae, Y. S., Ko, Y. S., Yun, J. M., Eo, A. Y. and Kim, H.	Association and Prediction of Subclinical Atherosclerosis by Nonalcoholic Fatty Liver Disease in Asymptomatic Patients	HPB Surg	Background: The prevalence of nonalcoholic fatty liver disease (NAFLD) has been increasing in the general population. This study evaluated the association between NAFLD and significant coronary stenosis in asymptomatic adults and evaluated sex-based differences. Methods: We performed a retrospective cross-sectional study in participants without previous cardiovascular diseases who visited the Seo…	1994	8	1	EXCLUDED	NOT RELEVANT
Wang, J., Li, J., Ren, Y., Shi, H., Rong, X., Zhang, X., Shao, Y., Wu, R., Chu, M. and Qiu, H.	Association between Alanine Aminotransferase/Aspartate Aminotransferase Ratio (AST/ALT Ratio) and Coronary Artery Injury in Children with Kawasaki Disease	Intern Med.	Objective: To investigate the association between the aspartate aminotransferase (AST)/alanine aminotransferase (ALT) ratio (AST/ALT ratio, AAR) and intravenous immunoglobulin (IVIG) resistance, coronary artery lesions (CAL), and coronary artery aneurysms (CAA) in children with Kawasaki disease (KD). Design: We retrospectively studied 2678 children with KD and divided them into two groups: a low-…	2020	59	5	EXCLUDED	NOT RELEVANT
Bravata, D. M., Coffing, J. M., Kansagara, D., Myers, J., Murphy, L., Homoya, B. J., Perkins, A. J., Snow, K., Quin, J. A., Zhang, Y. and Myers, L. J.	Association Between Antithrombotic Medication Use After Bioprosthetic Aortic Valve Replacement and Outcomes in the Veterans Health Administration System	J Thorac Dis.	Question: Because the recommendations about antithrombotic medication use after bioprosthetic aortic valve replacement (bAVR) vary, how does post-bAVR antithrombotic practice across the Veterans Health Administration differ, and what are the associations between antithrombotic strategies and outcomes? Findings: Among 9060 veterans with bAVR at 47 facilities in this cohort study, the most commonly…	2021	13	3	EXCLUDED	NOT RELEVANT
Choi, J. M., Chung, G. E., Kang, S. J., Kwak, M. S., Yang, J. I., Park, B. and Yim, J. Y.	Association Between Anxiety and Depression and Nonalcoholic Fatty Liver Disease	World J Hepatol.	Backgrounds: Depression and anxiety disorder are frequently seen in patients with nonalcoholic fatty liver disease (NAFLD). However, the associations between mood disorders and NAFLD have not been fully evaluated. In this study, we investigated the relationship between NAFLD and depression or anxiety in a Korean population.Methods: We conducted a retrospective cross-sectional study that included …	2020	12	9	EXCLUDED	NOT RELEVANT
Kang, M. K., Park, J. G. and Kim, M. C.	Association between Atrial Fibrillation and Advanced Liver Fibrosis in Patients with Non-Alcoholic Fatty Liver Disease	J Cardiovasc Imaging.	Purpose: Non-alcoholic fatty liver disease (NAFLD) is independently associated with the development of atrial fibrillation (AF). However, the association of AF with advanced liver fibrosis, which is related to all-cause, cardiovascular, and liver-related mortality, has not been established in NAFLD patients. We aimed to investigate the association between AF and advanced liver fibrosis in NAFLD p…	2021	29	2	EXCLUDED	NOT RELEVANT
Kalantarian, S., Ay, H., Gollub, R. L., Lee, H., Retzepi, K., Mansour, M. and Ruskin, J. N.	Association Between Atrial Fibrillation and Silent Cerebral Infarctions: A Systematic Review and Meta-analysis	Curr Cardiol Rev.	Background: Atrial fibrillation (AF) is a common cause of stroke. Silent cerebral infarctions (SCIs) are known to occur in the presence and absence of AF, but the association between these disorders has not been well-defined. Purpose: To estimate the association between AF and SCIs and the prevalence of SCIs in stroke-free patients with AF. Data Sources: Searches of MEDLINE, PsycINFO, Cochrane Li…	2017	13	2	EXCLUDED	NOT RELEVANT
McClintock, T. R., Parvez, F., Wu, F., Wang, W., Islam, T., Ahmed, A., Shaheen, I., Sarwar, G., Demmer, R. T., Desvarieux, M., Ahsan, H. and Chen, Y.	Association between betel quid chewing and carotid intima-media thickness in rural Bangladesh	Clin Med Insights Endocrinol Diabetes.	Background: Areca nut, more commonly known as betel nut, is the fourth most commonly used addictive substance in the world. Though recent evidence suggests it may play a role in the development of cardiovascular disease, no studies have investigated whether betel nut use is related to subclinical atherosclerosis.Methods: We evaluated the association between betel nut use and subclinical atheroscl…	2010	3		EXCLUDED	NOT RELEVANT
Seko, Y., Kato, T., Morimoto, T., Yaku, H., Inuzuka, Y., Tamaki, Y., Ozasa, N., Shiba, M., Yamamoto, E., Yoshikawa, Y., Yamashita, Y., Kitai, T., Taniguchi, R., Iguchi, M., Nagao, K., Kawai, T., Komasa, A., Nishikawa, R., Kawase, Y., Morinaga, T., Toyofuku, M., Furukawa, Y., Ando, K., Kadota, K., Sato, Y., Kuwahara, K. and Kimura, T.	Association between body mass index and prognosis of patients hospitalized with heart failure	Chron Respir Dis.	The prognostic implications of very low body mass index (BMI) values remain unclear in patients with acute decompensated heart failure (ADHF). This study aimed to investigate the prognostic impact of BMI classification based on the World Health Organization criteria in patients with ADHF. Among 3509 patients with ADHF and available BMI data at discharge in 19 participating hospitals in Japan betw…	2018	15	2	EXCLUDED	NOT RELEVANT
Kim, S., Kim, D. H., Park, S. Y., Park, C. H., Kim, H. S., Choi, S. K. and Rew, J. S.	Association between Charlson comorbidity index and complications of endoscopic resection of gastric neoplasms in elderly patients	PLoS One.	Background: Although endoscopic resection is safe and effective for gastric epithelial neoplasms, information is limited on its efficacy and safety in extremely elderly patients who have various comorbidities. Further, the relationship between comorbidities and complications of endoscopic resection is not well established. Therefore, we aimed to evaluate the efficacy and safety of endoscopic rese…	2016	11	1. doi:10.1371/journal.pone.0146965.	EXCLUDED	NOT RELEVANT
Rahman, M., Xie, D., Feldman, H. I., Go, A. S., He, J., Kusek, J. W., Lash, J., Miller, E., Ojo, A., Qiang, P., Seliger, S., Steigerwalt, S. and Townsend, R. R.	Association Between Chronic Kidney Disease Progression and Cardiovascular Disease: Results from the CRIC Study	Diab Vasc Dis Res.	Background and Aims: There is limited information on the risk of progression of chronic kidney disease (CKD) among individuals with CVD (cardiovascular disease). We studied the association between prevalent CVD and risk of progression of CKD among persons enrolled in a long-term observational study. Methods: A prospective cohort study of 3939 women and men with CKD enrolled in the Chronic Renal I…	2020	17	5. doi:10.1177/1479164120958422.	EXCLUDED	NOT RELEVANT
Méan, M., Tritschler, T., Limacher, A., Breault, S., Rodondi, N., Aujesky, D. and Qanadli, S. D.	Association between computed tomography obstruction index and mortality in elderly patients with acute pulmonary embolism: A prospective validation study	Compr Physiol.	Introduction: Computed tomography pulmonary angiography (CTPA) has not only become the method of choice for diagnosing acute pulmonary embolism (PE), it also allows for risk stratification of patients with PE. To date, no study has specifically examined the predictive value of CTPA findings to assess short-term prognosis in elderly patients with acute PE who are particularly vulnerable to adverse…	2012	2	2	EXCLUDED	NOT RELEVANT
Hu, L., Qiu, C., Wang, X., Xu, M., Shao, X. and Wang, Y.	The association between diabetes mellitus and reduction in myocardial glucose uptake: a population-based 18F-FDG PET/CT study	Intensive Care Med Exp.	Background: In diabetes, dysregulated substrate utilization and energy metabolism of myocardium can lead to heart failure. To examine the dynamic changes of myocardium, most of the previous studies conducted dynamic myocardial PET imaging following euglycemic-hyperinsulinemic clamp, which involves complicated procedures. In comparison, the whole-body 18F-FDG PET/CT scan is a simple and widely use…	2014	2	Suppl 1. doi:10.1186/2197-425X-2-S1-P31.	EXCLUDED	NOT RELEVANT
Recaredo, G., Marin-Alejandre, B. A., Cantero, I., Monreal, J. I., Herrero, J. I., Benito-Boillos, A., Elorz, M., Tur, J. A., Martínez, J. A., Zulet, M. A. and Abete, I.	Association between Different Animal Protein Sources and Liver Status in Obese Subjects with Non-Alcoholic Fatty Liver Disease: Fatty Liver in Obesity (FLiO) Study	J Am Heart Assoc.	Non-alcoholic fatty liver disease (NAFLD) is considered the hepatic manifestation of metabolic syndrome. Obesity and unhealthy dietary habits are described as risk factors for NAFLD. The aim of this study was to investigate the association between the consumption of different animal protein sources and hepatic status in NAFLD adults. A total of 112 overweight/obese participants with NAFLD from Fa…	2020	9	18. doi:10.1161/JAHA.120.016620.	EXCLUDED	NOT RELEVANT
Kim, J. S., Yang, J. W., Yoo, J. S., Choi, S. O. and Han, B. G.	Association between E/e´ ratio and fluid overload in patients with predialysis chronic kidney disease	Intensive Care Med Exp.	Background: Chronic fluid overload is common in patients with chronic kidney disease (CKD) and can with time lead to diastolic dysfunction and heart failure. We investigated whether markers of fluid status, such as NT-proBNP and bioimpedance spectroscopy (BIS), can predict echocardiographic findings of diastolic dysfunction in non-dialysis CKD5 patients. Methods: BIS, echocardiography, and measur…	2016	4	Suppl 1. doi:10.1186/s40635-016-0100-7.	EXCLUDED	NOT RELEVANT
Fatahi, S., Sohouli, M. H., Rayi, A., Teymoori, F. and Shidfar, F.	The association between food insulin index and odds of non-alcoholic fatty liver disease (NAFLD) in adults: a case-control study	Cochrane Database Syst Rev.	Aim:: This research aimed to study the association of food insulin index and biochemical parameters with the odds of developing NAFLD in adult Iranians. Background:: Hyperinsulinemia may play an important role in the development of non-alcoholic fatty liver disease (NAFLD) because of the relationship between insulin response and body fat accumulation. Methods:: A case-control study of 169 NAFLD p…	2020	2020	10. doi:10.1002/14651858.CD007004.pub4.	EXCLUDED	NOT RELEVANT
Popescu, D., Andronescu, D. and Babes, P.	The Association Between Helicobacter Pylori Infection and Liver and Biliary Tract Disorders	Clin Exp Hepatol.	Helicobacter Pylori (HP) persistently colonizes the stomach in about 50% of the globe population and it is the main risk factor for peptic ulcer, as well as for gastric adenocarcinoma and MALT gastric lymphoma. The treatment for HP revolutionized the management of the peptic ulcer disease, providing permanent healing in many cases. Preventing colonization of HP would be the primary prevention of …	2018	4	1	EXCLUDED	NOT RELEVANT
Huang, H., Wang, J., Xu, L., Miao, M. and Xu, C.	Association between High-Density Lipoprotein Cholesterol to Apolipoprotein A-I Ratio and Nonalcoholic Fatty Liver Disease: A Cross-Sectional Study	J Clin Invest	Background: This study aimed to explore the association between high-density lipoprotein cholesterol to apolipoprotein A-I ratio (HDL-C/apo A-I) and nonalcoholic fatty liver disease (NAFLD). Methods: A total of 9025 Chinese adults were enrolled in this cross-sectional study, who presented their annual health checkups at Zhenhai Lianhua Hospital, Ningbo, during 2017. Results: The NAFLD prevalence …	2021	131	4. doi:10.1172/JCI142245.	EXCLUDED	NOT RELEVANT
Che, W., Zhang, B., Liu, W., Wei, Y., Xu, Y. and Hu, D.	Association between High-Sensitivity C-Reactive Protein and N-Terminal Pro-B-Type Natriuretic Peptide in Patients with Hepatitis C Virus Infection	Open Forum Infect Dis.	Background. Prior study showed HCV-infected patients have increased serum N-Terminal Pro-B-Type Natriuretic Peptide (NT-proBNP) and a possible left ventricular diastolic dysfunction. The objectives of the present paper were to investigate the characteristics of hs-CRP and its correlation with clinical profiles including NT-proBNP and echocardiographic variables in HCV-infected patients. Methods a…	2019	6	12. doi:10.1093/ofid/ofz473.	EXCLUDED	NOT RELEVANT
Duncan, M. S., Alcorn, C. W., Freiberg, M. S., So-Armah, K., Patterson, O. V., DuVall, S. L., Crothers, K. A., Re, V. L., Butt, A. A., Lim, J. K., Kim, J. W., Tindle, H. A., Justice, A. C. and Brittain, E. L.	Association between HIV and incident pulmonary hypertension in US Veterans: a retrospective cohort study	World J Clin Cases.	Background: Pulmonary hypertension incidence based on echocardiographic estimates of pulmonary artery systolic pressure in people living with HIV remains unstudied. We aimed to determine whether people living with HIV have higher incidence and risk of pulmonary hypertension than uninfected individuals. Methods: In this retrospective cohort study, we evaluated data from participants in the Veteran…	2020	8	13	EXCLUDED	NOT RELEVANT
Pirgon, Ö, Bilgin, H., Çekmez, F., Kurku, H. and Dündar, B. N.	Association Between Insulin Resistance and Oxidative Stress Parameters in Obese Adolescents with Non-Alcoholic Fatty Liver Disease	PPAR Res	Objective: Non-alcoholic fatty liver disease (NAFLD) has become one of the most common chronic liver diseases in children. The aim of this study was to investigate the associations of oxidative stress with insulin resistance and metabolic risk factors in obese adolescents with NAFLD.Methods: Forty-six obese adolescents (23 girls and 23 boys, mean age: 12.8±2.2 years) and 29 control subjects (15 g…	2012	2012:.	Epub 2012 Dec 9 doi	EXCLUDED	NOT RELEVANT
Chen, Y., Zelnick, L. R., Huber, M. P., Wang, K., Bansal, N., Hoofnagle, A. N., Paranji, R. K., Heckbert, S. R., Weiss, N. S., Go, A. S., Hsu, Cy, Feldman, H. I., Waikar, S. S., Mehta, R. C., Srivastava, A., Seliger, S. L., Lash, J. P., Porter, A. C., Raj, D. S. and Kestenbaum, B. R.	Association Between Kidney Clearance of Secretory Solutes and Cardiovascular Events: The Chronic Renal Insufficiency Cohort (CRIC) Study	Ann Surg.	Rational & Objective:: The clearance of protein-bound solutes by the proximal tubules is an innate kidney mechanism for removing putative uremic toxins that could exert cardiovascular toxicity in humans. However, potential associations between impaired kidney clearances of secretory solutes and cardiovascular events among patients with chronic kidney disease (CKD) remains uncertain. Study Design:…	2006	243	2	EXCLUDED	NOT RELEVANT
Elashery, A. R., Aykent, K., Kurdi, H., Ibrahim, M., He, S., Petrini, J. R. and Kramer, H. M.	Association between loop diuretic dose administered in first 24 hours of heart failure admissions and length of hospital stay	J Clin Exp Hepatol.	Background: Heart failure remains one of the highest disease burdens in the USA and worldwide. Heart failure guidelines recommend starting with a higher or equal to home dose of loop diuretics in acute decompensated heart failure admissions. To date, no study has been published assessing the effect of first 24 h loop diuretic dose on length of hospital stay.Objective: We hypothesize that the high…	2021	11	4	EXCLUDED	NOT RELEVANT
Rückert, I. M., Heier, M., Rathmann, W., Baumeister, S. E., Döring, A. and Meisinger, C.	Association between Markers of Fatty Liver Disease and Impaired Glucose Regulation in Men and Women from the General Population: The KORA-F4-Study	ESC Heart Fail.	Objective: To investigate whether the elevated liver enzymes gamma-glutamyltransferase (GGT), glutamate-pyruvate transaminase (GPT), glutamate-oxalacetate transaminase (GOT) and alkaline phosphatase (AP) and non-alcoholic fatty liver disease (NAFLD) respectively are independently associated with pre-diabetic states, namely impaired fasting glucose (IFG) and impaired glucose tolerance (IGT) or kno…	2017	4	4	EXCLUDED	NOT RELEVANT
Di Sessa, A., Umano, G. R. and Miraglia del Giudice, E.	The Association between Non-Alcoholic Fatty Liver Disease and Cardiovascular Risk in Children	Transplant Direct.	The rising prevalence of childhood obesity in the past decades has made Non-Alcoholic Fatty Liver Disease (NAFLD) the most common cause of pediatric chronic liver disease worldwide. Currently, a growing body of evidence links NAFLD with cardiovascular disease (CVD) even at an early age. Data on the pediatric population have shown that NAFLD could represent an independent risk factor not only for …	2020	6	12. doi:10.1097/TXD.0000000000001085.	EXCLUDED	NOT RELEVANT
Guo, Y. C., Zhou, Y., Gao, X., Yao, Y., Geng, B., Cui, Q. H., Yang, J. C. and Hu, H. P.	Association between Nonalcoholic Fatty Liver Disease and Carotid Artery Disease in a Community-Based Chinese Population: A Cross-Sectional Study	World J Gastroenterol.	Background:: Nonalcoholic fatty liver disease (NAFLD) is one of the most common chronic liver diseases with a high prevalence in the general population. The association between NAFLD and cardiovascular disease has been well addressed in previous studies. However, whether NAFLD is associated with carotid artery disease in a community-based Chinese population remained unclear. The aim of this study…	2019	25	11	EXCLUDED	NOT RELEVANT
Kim, Sh, Park, H. Y., Lee, H. S., Jung, K. S., Lee, M. H., Jhee, J. H., Kim, T. H., Lee, J. E., Kim, H. J., Kim, B. S., Park, H. C., Lee, B. K. and Choi, H. Y.	Association between non-alcoholic fatty liver disease and coronary calcification depending on sex and obesity	JAMA Cardiol.	Non-alcoholic fatty liver disease (NAFLD) is considered a hepatic manifestation of metabolic syndrome and is associated with cardiovascular outcomes. We investigated whether NAFLD was associated with coronary artery calcification (CAC) in participants without a previous history of cardiovascular disease and whether this association differed according to sex and obesity status after adjustment for…	2019	4	5	EXCLUDED	NOT RELEVANT
Zheng, X., Cao, C., He, Y., Wang, X., Wu, J. and Hu, H.	Association between nonalcoholic fatty liver disease and incident diabetes mellitus among Japanese: a retrospective cohort study using propensity score matching	Ann Noninvasive Electrocardiol.	Background: Previous studies have demonstrated that nonalcoholic fatty liver disease (NAFLD) is a significant risk factor for diabetes mellitus (DM). However, these studies did not completely determine the relationship between NAFLD and DM due to unbalanced confounding factors. The propensity score (PS) is the conditional probability of having a particular exposure, given a set of baseline measur…	2019	25	3. doi:10.1111/anec.12691.	EXCLUDED	NOT RELEVANT
Tu, S., Zhao, R., Fang, H., Wang, L., Shao, A. and Sheng, J.	Association between Non-Alcoholic Fatty Liver Disease and Intracerebral Hemorrhage	J Korean Med Sci.	To determine whether non-alcoholic fatty liver disease (NAFLD) and intracerebral hemorrhage (ICH) are connected, and assess the role played by NAFLD in ICH development. A retrospective study evaluated inpatients treated at the First Affiliated Hospital of Zhejiang University. We divided the patients into Group A (ICH with NAFLD) and Group B (ICH alone). Moreover, univariate and multivariate logis…	2020	35	43. doi:10.3346/jkms.2020.35.e356.	EXCLUDED	NOT RELEVANT
Veracruz, N., Hameed, B., Saab, S. and Wong, R. J.	The Association Between Nonalcoholic Fatty Liver Disease and Risk of Cardiovascular Disease, Stroke, and Extrahepatic Cancers	Curr Anesthesiol Rep	Background & aims: Although primarily a disease with liver-specific complications, nonalcoholic fatty liver disease (NAFLD) is a systemic disease with extrahepatic complications. We aim to evaluate the association between NAFLD and cardiovascular disease (CVD), stroke and cerebrovascular disease, and extrahepatic cancers. Methods: We searched MEDLINE, EMBASE, and Cochrane Systematic Review Databa…	2021:1-10.	doi	10.1007/s40140-020-00411-8.	EXCLUDED	NOT RELEVANT
Yang, Y. J., Jung, M. H., Jeong, S. H., Hong, Y. P., Kim, Y. I. and An, S. J.	The Association between Nonalcoholic Fatty Liver Disease and Stroke: Results from the Korean Genome and Epidemiology Study (KoGES)	Trans Am Clin Climatol Assoc	(1) Background: Non-alcoholic fatty liver disease (NAFLD) is associated with various cardiometabolic diseases. However, the association between NAFLD and stroke is not well known. The purpose of our study is to reveal the relationship between NAFLD and Stroke incidence. (2) Methods: Using data from a Korean prospective cohort study, we excluded participants with heavy alcohol consumption and a hi…	2000	111		EXCLUDED	NOT RELEVANT
El Azeem, H. A., Khalek, E. S. A., El-Akabawy, H., Naeim, H., Khalik, H. A. and Alfifi, A. A.	Association between nonalcoholic fatty liver disease and the incidence of cardiovascular and renal events	World J Gastroenterol.	Background: Recent data suggest that the presence of non-alcoholic fatty liver disease (NAFLD) may be linked to increased cardiovascular and chronic kidney diseases. Here we assess whether NAFLD, as diagnosed by ultrasound, predicts the risk of incident cardiovascular and renal impairment events. Methods: A total of 1150 patients with normal or near normal liver and kidney functions, and without …	2012	18	5	EXCLUDED	NOT RELEVANT
Lee, H., Kim, G., Choi, Y. J., Huh, B. W., Lee, B. W., Kang, E. S., Cha, B. S., Lee, E. J., Lee, Yh and Huh, K. B.	Association between Non-Alcoholic Steatohepatitis and Left Ventricular Diastolic Dysfunction in Type 2 Diabetes Mellitus	Diabetologia	Background: Impaired diastolic heart function has been observed in persons with non-alcoholic fatty liver disease (NAFLD) and/or with type 2 diabetes mellitus (T2DM). However, it is unclear whether NAFLD fibrotic progression, i.e., non-alcoholic steatohepatitis, poses an independent risk for diastolic dysfunction in T2DM. We investigated the association between liver fibrosis and left ventricular…	2020:1-485.	doi	10.1007/s00125-020-05221-5.	EXCLUDED	NOT RELEVANT
Lee, J., Kim, H. S., Cho, Y. K., Kim, E. H., Lee, M. J., Bae, I. Y., Jung, C. H., Park, J. Y., Kim, H. K. and Lee, W. J.	Association between noninvasive assessment of liver fibrosis and coronary artery calcification progression in patients with nonalcoholic fatty liver disease	Front Public Health.	Advanced liver fibrosis and coronary artery calcification (CAC) progression has been reported to correlate with cardiovascular disease. This study investigated the association between noninvasive liver fibrosis score and CAC progression in patients with nonalcoholic fatty liver disease (NAFLD). We included 1173 asymptomatic adults with CAC scores from 2007–2013. CAC progression was defined as new…	2021	8:.	doi	EXCLUDED	NOT RELEVANT
Sesti, G., Sciacqua, A., Fiorentino, T. V., Perticone, M., Succurro, E. and Perticone, F.	Association between Noninvasive Fibrosis Markers and Cardio-Vascular Organ Damage among Adults with Hepatic Steatosis	Pulm Circ.	Evidence suggests that advanced fibrosis, as determined by the noninvasive NAFLD fibrosis score (NFS), is a predictor of cardiovascular mortality in individuals with ultrasonography-diagnosed NAFLD. Whether the severity of histology (i.e., fibrosis stage) is associated with more pronounced cardiovascular organ damage is unsettled. In this study, we analyzed the clinical utility of NFS in assessin…	2012	2	1	EXCLUDED	NOT RELEVANT
Kim, D., Kim, W. R., Kim, H. J. and Therneau, T. M.	Association between Non-invasive Fibrosis Markers and Mortality among Adults with Non-alcoholic Fatty Liver Disease in the United States	Cochrane Database Syst Rev.	The clinical and public health significance of non-alcoholic fatty liver disease (NAFLD) is not well established. We investigate the long-term impact of NAFLD on mortality. This analysis utilizes the National Health and Nutrition Examination Survey conducted in 1988–1994 and subsequent follow-up data for mortality through December 31, 2006. NAFLD was defined by ultrasonographic detection of hepat…	2018	2018	1. doi:10.1002/14651858.CD009669.pub3.	EXCLUDED	NOT RELEVANT
Han, B. G., Song, S. H., Yoo, J. S., Park, H., Kim, J. and Choi, E.	Association between OH/ECW and echocardiographic parameters in CKD5 patients not undergoing dialysis	Liver Transpl.	Background: Echocardiography is the most valuable tool for assessing cardiac abnormalities of chronic kidney disease (CKD) patients even though it has its limitations, including high equipment cost and the need for specialized personnel. Assessment of volume status is important not only for volume management, but also for prevention of cardiovascular disease of the CKD patients. Recently, bioimpe…	2014	20	6	EXCLUDED	NOT RELEVANT
Tian, R., Zhang, L. N., Zhang, T. T., Pang, H. Y., Chen, L. F., Shen, Z. J., Liu, Z. Y., Fang, Q. and Zhang, S. Y.	Association Between Oxidative Stress and Peripheral Leukocyte Telomere Length in Patients with Premature Coronary Artery Disease	Front Surg.	Background: Leukocyte telomere length (LTL) is regarded as a potential marker of biological aging. Oxidative stress plays a major role in the rate of telomeric DNA loss. The aim of this study was to explore whether the LTL was shorter in Chinese patients with premature coronary artery disease (PCAD) than in non-CAD controls and to determine the relationship between oxidative stress and LTL shorte…	2017	4:.	doi	EXCLUDED	NOT RELEVANT
Atar, D., Berge, E., Le Heuzey, J. Y., Virdone, S., Camm, A. J., Steffel, J., Gibbs, H., Goldhaber, S. Z., Goto, S., Kayani, G., Misselwitz, F., Stepinska, J., Turpie, A. G. G., Bassand, J. P. and Kakkar, A. K.	The association between patterns of atrial fibrillation, anticoagulation, and cardiovascular events	Int J Med Sci.	Aims: Guidelines do not recommend to take pattern of atrial fibrillation (AF) into account for the indication of anticoagulation (AC). We assessed AF pattern and the risk of cardiovascular events during 2-years of follow-up. Methods and results: We categorized AF as paroxysmal, persistent, or permanent in 29 181 patients enrolled (2010–15) in the Global Anticoagulant Registry In the FIELD of AF (…	2017	14	5	EXCLUDED	NOT RELEVANT
Dounousi, E., Tellis, C., Pavlakou, P., Duni, A., Liakopoulos, V., Mark, P. B., Papagianni, A. and Tselepis, A. D.	Association between PCSK9 Levels and Markers of Inflammation, Oxidative Stress, and Endothelial Dysfunction in a Population of Nondialysis Chronic Kidney Disease Patients	J Blood Med.	Proprotein convertase subtilisin/kexin 9 (PCSK9) plays an important role in lipid metabolism while available literature regarding its involvement in the pathogenesis of atherosclerosis and in the expression of genes associated with apoptosis and inflammation is constantly increasing. Patients with chronic kidney disease (CKD) experience disproportionately increased cardiovascular morbidity and mo…	2014	5:191-206.	doi	EXCLUDED	NOT RELEVANT
Rahmani, A., Toloueitabar, Y., Mohsenzadeh, Y., Hemmati, R., Sayehmiri, K. and Asadollahi, K.	Association between plasma leptin/adiponectin ratios with the extent and severity of coronary artery disease	Front Pharmacol.	Background: Leptin can have a direct effect on endothelial and vascular smooth muscle cells and high level of leptin is involved in the pathogenesis of atherosclerosis. This study aimed to determine the relationship between leptin/adiponectin (L/A) ratio and the extent and severity of coronary artery disease (CAD). Methods: This case-control study was conducted in an educational hospital in Ilam,…	2018	9:.	doi	EXCLUDED	NOT RELEVANT
Biscetti, F., Nardella, E., Bonadia, N., Angelini, F., Pitocco, D., Santoliquido, A., Filipponi, M., Landolfi, R. and Flex, A.	Association between plasma omentin-1 levels in type 2 diabetic patients and peripheral artery disease	BMJ Open.	Background: Type-2 diabetes mellitus is one of the major risk factors of atherosclerosis, particularly in peripheral artery disease (PAD). Several studies have documented a correlation between omentin-1 serum levels, atherosclerosis, and cardiovascular diseases. However, a clear link between circulating omentin-1 and PAD in diabetic patients has yet to be established. The aim of this study was to…	2019	9	7. doi:10.1136/bmjopen-2018-026949.	EXCLUDED	NOT RELEVANT
Bondar, G., Togashi, R., Cadeiras, M., Schaenman, J., Cheng, R. K., Masukawa, L., Hai, J., Bao, T. M., Chu, D., Chang, E., Bakir, M., Kupiec-Weglinski, S., Groysberg, V., Grogan, T., Meltzer, J., Kwon, M., Rossetti, M., Elashoff, D., Reed, E., Ping, P. P. and Deng, M. C.	Association between preoperative peripheral blood mononuclear cell gene expression profiles, early postoperative organ function recovery potential and long-term survival in advanced heart failure patients undergoing mechanical circulatory support	Anesth Pain Med (Seoul).	Background: Multiorgan dysfunction syndrome contributes to adverse outcomes in advanced heart failure (AdHF) patients after mechanical circulatory support (MCS) implantation and is associated with aberrant leukocyte activity. We tested the hypothesis that preoperative peripheral blood mononuclear cell (PBMC) gene expression profiles (GEP) can predict early postoperative improvement or non-improve…	2020	15	4	EXCLUDED	NOT RELEVANT
Hsieh, Y. P., Tsai, S. M., Chang, C. C., Kor, C. T. and Lin, C. C.	Association between red cell distribution width and mortality in patients undergoing continuous ambulatory peritoneal dialysis	Clin Kidney J.	Although red cell distribution width (RDW) has emerged as a biomarker of clinical prognostic value across a variety of clinical settings in the last two decades, limited evidence is available for its role in end-stage renal disease. We enrolled 313 incident patients undergoing continuous ambulatory peritoneal dialysis (CAPD) in this retrospective observational study from 2006 to 2015. In the full…	2015	8	2	EXCLUDED	NOT RELEVANT
Li, W., Li, X., Wang, M., Ge, X., Li, F., Huang, B., Peng, J., Li, G., Lu, L., Yu, Z., Ma, J., Xu, L., Jin, M., Si, H. and Wan, R.	Association between red cell distribution width and the risk of heart events in patients with coronary artery disease	BMC Anesthesiol.	Red cell distribution width (RDW) has been found to be a novel prognostic biomarker in patients with coronary artery disease (CAD); however, the association between RDW and the risk of heart events in patients with CAD is yet to be fully elucidated. Thus, the aim of the present study was to determine whether an elevated RDW was associated with the Framingham risk score (FRS) in patients with CAD.…	2019	19:.	doi	EXCLUDED	NOT RELEVANT
Zhou, W. J., Yang, J., Zhang, G., Hu, Z. Q., Jiang, Y. M. and Yu, F.	Association between red cell distribution width-to-platelet ratio and hepatic fibrosis in nonalcoholic fatty liver disease: A cross-sectional study	Biomark Res.	Background:: We aimed to assess the association between red cell distribution width-to-platelet ratio (RPR) and hepatic fibrosis in nonalcoholic fatty liver disease. Methods:: The 388 subjects fulfilling the diagnostic criteria of Nonalcoholic fatty liver disease (NAFLD) were enrolled in this cross-sectional study. Red cell distribution, platelet, and other clinical and laboratory parameters were…	2013	01:25:00	doi	EXCLUDED	NOT RELEVANT
Saliba, F., Fischer, L., de Simone, P., Bernhardt, P., Bader, G. and Fung, J.	Association Between Renal Dysfunction and Major Adverse Cardiac Events After Liver Transplantation: Evidence from an International Randomized Trial of Everolimus-Based Immunosuppression	J Am Heart Assoc.	Background: Prospective evidence is lacking regarding the association between renal dysfunction and cardiovascular events after liver transplantation. Material/Methods: Data were analyzed post hoc regarding renal function and major adverse cardiac events in a two-year prospective trial of de novo liver transplant recipients randomized at 30 days post-transplant to (i) everolimus [EVR]/reduced tac…	2020	9	7. doi:10.1161/JAHA.119.015587.	EXCLUDED	NOT RELEVANT
Yang, W., Xu, H., Yu, X. and Wang, Y.	Association between retinal artery lesions and nonalcoholic fatty liver disease	Liver Int.	Objective: Retinal artery lesions have been reported to be a risk marker of morbidity and mortality for cardiovascular and cerebrovascular diseases in various study populations. Nonalcoholic fatty liver disease (NAFLD) is also a risk factor for cardiovascular disease. However, the relationship between retinal artery lesions and NAFLD is less certain. Methods: Data were obtained from 2,454 patient…	2012	32	9	EXCLUDED	NOT RELEVANT
Habibzadeh, P., Honarvar, B., Silawi, M., Bahramjahan, S., Kazemi, A., Faghihi, M. A. and Lankarani, K.	Association between rs2303861 polymorphism in CD82 gene and non-alcoholic fatty liver disease: a preliminary case-control study	Gastroenterol Res Pract	Aim: To investigate the genetic factors involved in the development of non-alcoholic fatty liver disease (NAFLD) and its sequelae in a Middle Eastern population. Methods: This genetic case-control association study, conducted in 2018, enrolled 30 patients with NAFLD and 30 control individuals matched for age, sex, and body mass index. After quality control measures, entire exonic regions of 3654 …	2016	2016:.	Epub 2016 Feb 22 doi	EXCLUDED	NOT RELEVANT
Bae, J. C., Seo, S. H., Hur, K. Y., Kim, J. H., Lee, M. S., Lee, M. K., Lee, W. Y., Rhee, E. J. and Oh, K. W.	Association between Serum Albumin, Insulin Resistance, and Incident Diabetes in Nondiabetic Subjects	Phys Med Biol.	Background: Serum albumin has been suggested to be associated with insulin resistance. We evaluated the association between serum albumin concentration and insulin resistance. We also investigated whether serum albumin level has an independent effect on the development of diabetes. Methods: In our study, 9,029 subjects without diabetes, who underwent comprehensive health check-ups annually for 5 …	2020	65	21	EXCLUDED	NOT RELEVANT
Toida, T., Toida, R., Ebihara, S., Takahashi, R., Komatsu, H., Uezono, S., Sato, Y. and Fujimoto, S.	Association between Serum Zinc Levels and Clinical Index or the Body Composition in Incident Hemodialysis Patients	Front Pharmacol.	Background: The relationships between serum zinc levels and body composition or clinical outcomes of incident hemodialysis (HD) patients remain unclear. Methods: This prospective observational study examined the relationships between serum zinc levels and clinical indexes, including body composition, in 142 incident HD patients using a bioelectrical impedance analysis. Patients were divided into …	2019	10:.	doi	EXCLUDED	NOT RELEVANT
Vitel, A., Sporea, I., Mare, R., Banciu, C., Bordejevic, D. A., Parvanescu, T., Citu, I. M. and Tomescu, M. C.	Association Between Subclinical Left Ventricular Myocardial Systolic Dysfunction Detected by Strain and Strain‑Rate Imaging and Liver Steatosis and Fibrosis Detected by Elastography and Controlled Attenuation Parameter in Patients with Metabolic Syndrome	Diabetes Metab Syndr Obes.	Purpose: The components of metabolic syndrome (MS) are risk factors for developing both cardiovascular disease (CVD) and non-alcoholic fatty liver disease (NAFLD). Strain (SI) and strain‑rate imaging (SRI) are able to recognize early changes in cardiac function. Vibration-controlled transient elastography (VCTE) and controlled attenuation parameter (CAP) detect and quantify liver fibrosis and ste…	2020	13:3749-59.	doi	EXCLUDED	NOT RELEVANT
Hsieh, C. E., Hsu, Y. L., Lin, K. H., Lin, P. Y., Hung, Y. J., Lai, Y. C., Weng, L. C. and Chen, Y. L.	Association between surgical volumes and hospital mortality in patients: a living donor liver transplantation single center experience	Korean Circ J.	Background: Many factors cause hospital mortality (HM) after liver transplantation (LT). Methods: We performed a retrospective research in a single center from October 2005 to June 2019. The study included 463 living donor LT patients. They were divided into a no-HM group (n = 433, 93.52%) and an HM group (n = 30, 6.48%). We used logistic regression analysis to determine how clinical features and…	2018	48	5	EXCLUDED	NOT RELEVANT
Lee, C. O., Li, H. L., Tsoi, M. F., Cheung, C. L. and Cheung, B. M. Y.	Association between the liver fat score (LFS) and cardiovascular diseases in the national health and nutrition examination survey 1999–2016	J Cardiovasc Pharmacol.	Background: The liver fat score (LFS) has been proposed to be a simple non-invasive marker of non-alcoholic fatty liver disease (NAFLD), which is highly prevalent in the general population. We tested its association with cardiovascular diseases (CVDs) and prognosis. Methods: 17,244 adult participants from the National Health and Nutrition Examination Survey 1999–2016 were included. LFS is calcula…	2014	63	2	EXCLUDED	NOT RELEVANT
Lee, T. L., Hsuan, C. F., Wu, C. C., Hung, W. C., Tsai, I. T., Wei, C. T., Yu, T. H., Lu, I. C., Chung, F. M., Lee, Y. J. and Lu, Y. C.	Association between Triglyceride Glucose Index and Corrected QT Prolongation in Chinese Male Steelworkers	Br J Pharmacol.	Objectives: Increased triglyceride glucose (TyG) index appears to be linked to carotid and coronary atherosclerosis and calcifications and possesses an elevated future risk of developing cardiovascular disease. Corrected QT (QTc) interval prolongation is associated with ventricular arrhythmias and sudden cardiac death, and a high prevalence of prolonged QTc interval was previously reported in blu…	2020	177	13	EXCLUDED	NOT RELEVANT
Diniz Mde, F. H. S., Beleigoli, A. M. R., Benseñor, I. M., Lotufo, P. A., Goulart, A. C. and Barreto, S. M.	Association between TSH levels within the reference range and adiposity markers at the baseline of the ELSA–Brasil study	Heart Vessels	Background: The association of thyrotropin (TSH) with overall (body mass index, BMI), visceral (waist circumference and steatosis), and upper subcutaneous (neck circumference, NC) adiposity markers is still controversial, and the aim of this study is to assess these associations in the baseline data of a large cohort from ELSA-Brasil. Methods and findings: This cross-sectional study included 11,2…	2021	36	1	EXCLUDED	NOT RELEVANT
Hernaez, R., McLean, J., Lazo, M., Brancati, F. L., Hirschhorn, J. N., Borecki, I. B., Harris, T. B., Nguyen, T., Kamel, I. R., Bonekamp, S., Eberhardt, M. S., Clark, J. M., Linda Kao, W. H. and Speliotes, E. K.	Association Between Variants in or Near PNPLA3, GCKR, and PPP1R3B With Ultrasound-Defined Steatosis Based on Data From the Third National Health and Nutrition Examination Survey	Circ Cardiovasc Interv.	BACKGROUND & AIMS: A genome-wide association study associated 5 genetic variants with hepatic steatosis (identified by computerized tomography) in individuals of European ancestry. We investigated whether these variants were associated with measures of hepatic steatosis (HS) in non-Hispanic white (NHW), non-Hispanic black, and Mexican American (MA) participants in the US population-based National…	2021	14	5	EXCLUDED	NOT RELEVANT
Zamper, R. P. C., Amorim, T. C., Queiroz, V. N. F., Lira, J. D. O., Costa, L. G. V., Takaoka, F., Juffermans, N. P. and Neto, A. S.	Association between viscoelastic tests-guided therapy with synthetic factor concentrates and allogenic blood transfusion in liver transplantation: a before-after study	World J Gastroenterol.	Background: Perioperative bleeding and transfusion are important causes of morbidity and mortality in patients undergoing liver transplantation. The aim of this study is to assess whether viscoelastic tests-guided therapy with the use of synthetic factor concentrates impact transfusion rates of hemocomponents in adult patients undergoing liver transplantation. Methods: This is an interventional b…	2006	12	14	EXCLUDED	NOT RELEVANT
Garg, R., Aggarwal, S., Kumar, R. and Sharma, G.	Association of atherosclerosis with dyslipidemia and co-morbid conditions: A descriptive study	NMR Biomed.	Background:: Dyslipidemia (Dys), the commonest cause of cardiovascular diseases, leads to lipid deposits on the arterial wall, thereby aggravating the process of atherosclerosis. To assess the impact of Dys and other co-morbid conditions on atherosclerosis (i.e., increased intimo medial thickness (IMT) or plaques) in the common carotid arteries (CCAs) we studied the incidence and association of p…	2019	32	5	EXCLUDED	NOT RELEVANT
Maron, B. A., Hess, E., Maddox, T. M., Opotowsky, A. R., Tedford, R. J., Lahm, T., Joynt, K. E., Kass, D. J., Stephens, T., Stanislawski, M. A., Swenson, E. R., Goldstein, R. H., Leopold, J. A., Zamanian, R. T., Elwing, J. M., Plomondon, M. E., Grunwald, G. K., Barón, A. E., Rumsfeld, J. and Choudhary, G.	Association of Borderline Pulmonary Hypertension With Mortality and Hospitalization in a Large Patient Cohort: Insights From the VA-CART Program	Medicine (Baltimore).	Background: Pulmonary hypertension (PH) is associated with increased morbidity across the cardiopulmonary disease spectrum. Based largely on expert consensus opinion, PH is defined by a mean pulmonary artery pressure (mPAP) ≥25 mmHg. Although mPAP levels below this threshold are common among populations at risk for PH, the relevance of mPAP <25 mmHg to clinical outcome is unknown. Methods and Res…	2018	97	34. doi:10.1097/MD.0000000000011893.	EXCLUDED	NOT RELEVANT
Puchades, L., Chau, S., Dodson, J. A., Mohamad, Y., Mustain, R., Lebsack, A., Aguilera, V., Prieto, M. and Lai, J. C.	Association of Cardiac Abnormalities to the Frail Phenotype in Cirrhotic Patients on the Waitlist: From the Functional Assessment in Liver Transplantation (FrAILT) Study	Transplantation.	Background: Frailty is a syndrome of decreased physiologic reserve that results from compromise of multiple physiologic systems including cardiovascular. We aimed to determine the association between the frail phenotype and cardiac abnormalities in liver transplant (LT) candidates through evaluation of transthoracic echocardiography (TTE) indices. Methods: Included were consecutive outpatients li…	2018	102	3	EXCLUDED	NOT RELEVANT
Tummalapalli, S. L., Zelnick, L. R., Andersen, A. H., Christenson, R. H., deFilippi, C. R., Deo, R., Go, A. S., He, J., Ky, B., Lash, J. P., Seliger, S. L., Soliman, E. Z., Shlipak, M. G. and Bansal, N.	Association of Cardiac Biomarkers With the Kansas City Cardiomyopathy Questionnaire in Patients With Chronic Kidney Disease Without Heart Failure	PLoS One.	Background: The Kansas City Cardiomyopathy Questionnaire (KCCQ) is a measure of heart failure (HF) health status. Worse KCCQ scores are common in patients with chronic kidney disease (CKD), even without diagnosed heart failure (HF). Elevations in the cardiac biomarkers GDF‐15 (growth differentiation factor‐15), galectin‐3, sST2 (soluble suppression of tumorigenesis‐2), hsTnT (high‐sensitivity tro…	2015	10	6. doi:10.1371/journal.pone.0129480.	EXCLUDED	NOT RELEVANT
Mishra, R. K., Li, Y., DeFilippi, C., Fischer, M. J., Yang, W., Keane, M., Chen, J., He, J., Kallem, R., Horwitz, E., Rafey, M., Raj, D. S., Go, A. S. and Shlipak, M. G.	Association of Cardiac Troponin T With Left Ventricular Structure and Function in CKD	Cardiovasc Diabetol.	Background: Serum cardiac troponin T (cTnT) is associated with increased risk of heart failure and cardiovascular death in several population settings. We evaluated associations of cTnT with cardiac structural and functional abnormalities in a cohort of chronic kidney disease (CKD) patients without heart failure. Study Design: Cross-sectional. Setting & Participants: Chronic Renal Insufficiency C…	2017	16:.	doi	EXCLUDED	NOT RELEVANT
Han, A. L.	Association of Cardiovascular Risk Factors and Metabolic Syndrome with non-alcoholic and alcoholic fatty liver disease: a retrospective analysis	Cochrane Database Syst Rev.	Background: Although many studies on non-alcoholic fatty liver disease (NAFLD) are underway worldwide, and several existing studies have investigated the association between NAFLD and cardiovascular risk factors, studies comparing NAFLD and alcoholic fatty liver disease (AFLD) are scarce. This study aimed to evaluate differences between the incidence of cardiovascular risk factors and metabolic s…	2008	2008	3. doi:10.1002/14651858.CD000193.pub3.	EXCLUDED	NOT RELEVANT
Sezgin, B., Cindoglu, C., Uyanikoglu, A. and Yenice, N.	Association of Cirrhosis and Cardiomyopathy	World J Gastroenterol.	Introduction: We investigated association of pro-BNP, troponin-I, electrocardiography (ECG) and echocardiography (ECHO) during diagnosis and identification of cirrhotic cardiomyopathy in cirrhotic patients. Materials and methods: Patients were divided into three groups as; compensated cirrhotic patients (group 1, n= 30), decompensated cirrhotic (group 2, n = 30) and control group (group 3, n = 30…	2016	22	9	EXCLUDED	NOT RELEVANT
Li, Xj, Shao, Dh, He, Ml and Liang, Gw	Association of Common Variants in HNF1A Gene with Serum AFP Level in Healthy Chinese Individuals and HCC Patients	Eur Arch Otorhinolaryngol	Although alpha-fetoprotein (AFP) is a widely used tumor marker in hepatocellular carcinoma (HCC), 40% of newly diagnosed patients do not have an elevated AFP level. Research has revealed that mutations in the HNF1A binding site of the AFP gene promoter cause significantly elevated serum AFP levels in patients with hereditary persistence of AFP. This study investigated the relationship between HNF…	2020	277	3	EXCLUDED	NOT RELEVANT
Madero, M. and Sarnak, M. J.	Association of Cystatin C with Adverse Outcomes	J Intensive Care Med.	Purpose of Review: To discuss recent studies which have evaluated determinants of cystatin C and to focus on the relationship of cystatin C with mortality, cardiovascular disease (CVD) and non-cardiovascular outcomes. Recent Findings: In the Chronic Kidney Disease Epidemiology Study cystatin C was associated with demographic characteristics independent of measured glomerular filtration rate (GFR)…	2021	36	4	EXCLUDED	NOT RELEVANT
McManus, D., Shlipak, M., Ix, J. H., Ali, S. and Whooley, M. A.	Association of Cystatin C With Poor Exercise Capacity and Heart Rate Recovery: Data From the Heart and Soul Study	Arch Dis Child.	Background: Cystatin C, an alternative serum measure of kidney function, is a stronger predictor of cardiovascular events than creatinine or estimated glomerular filtration rate (eGFR). We hypothesized that serum cystatin C concentration would have a stronger more linear association with cardiovascular functional status than creatinine-based measures in outpatients with established coronary heart…	1987	62	6	EXCLUDED	NOT RELEVANT
Krishnamoorthy, V., Rowhani-Rahbar, A., Chaikittisilpa, N., Gibbons, E. F., Rivara, F. P., Temkin, N. R., Quistberg, A. and Vavilala, M. S.	Association of Early Hemodynamic Profile and the Development of Systolic Dysfunction Following Traumatic Brain Injury	Am J Cardiovasc Dis.	Background: While systolic dysfunction has been observed following traumatic brain injury (TBI), the relationship between early hemodynamics and the development of systolic dysfunction has not been investigated. Our study aimed to determine the early hemodynamic profile that is associated with the development of systolic dysfunction after TBI. Methods: We conducted a prospective cohort study amon…	2019	9	5	EXCLUDED	NOT RELEVANT
Gupta, S., Goyal, P., Idrees, S., Aggarwal, S., Bajaj, D. and Mattana, J.	Association of Endocrine Conditions With Takotsubo Cardiomyopathy: A Comprehensive Review	J Clin Med.		2020	9	4. doi:10.3390/jcm9041043.	EXCLUDED	NOT RELEVANT
Olubamwo, O. O., Virtanen, J. K., Pihlajamaki, J. and Tuomainen, T. P.	Association of fatty liver index with risk of incident type 2 diabetes by metabolic syndrome status in an Eastern Finland male cohort: a prospective study	J Thorac Dis.	Objective: Fatty liver disease (FLD) is increasingly recognised as a predictor of cardiometabolic risk. Our objective was to examine if metabolic syndrome (MS) status affects the association of FLD with incident type 2 diabetes (T2D) in middle-aged men. Design: Prospective epidemiological study. Setting: University affiliated research centre in Kuopio, Eastern Finland. Participants: Our subjects …	2015	7	Suppl 1	EXCLUDED	NOT RELEVANT
Mehta, R., Cai, X., Lee, J., Scialla, J. J., Bansal, N., Sondheimer, J. H., Chen, J., Hamm, L. L., Ricardo, A. C., Navaneethan, S. D., Deo, R., Rahman, M., Feldman, H. I., Go, A. S., Isakova, T. and Wolf, M.	Association of Fibroblast Growth Factor 23 With Atrial Fibrillation in Chronic Kidney Disease, From the Chronic Renal Insufficiency Cohort Study	PLoS One.	Importance: Levels of fibroblast growth factor 23 (FGF23) are elevated in chronic kidney disease (CKD) and strongly associated with left ventricular hypertrophy, heart failure, and death. Whether FGF23 is an independent risk factor for atrial fibrillation in CKD is unknown. Objective: To investigate the association of FGF23 with atrial fibrillation in CKD. Design, Setting, and Participants: Prosp…	2019	14	2. doi:10.1371/journal.pone.0212658.	EXCLUDED	NOT RELEVANT
Tsai, Y. C., Chiu, Y. W., Tsai, J. C., Kuo, H. T., Hung, C. C., Hwang, S. J., Chen, T. H., Kuo, M. C. and Chen, H. C.	Association of Fluid Overload with Cardiovascular Morbidity and All-Cause Mortality in Stages 4 and 5 CKD	BMC Cancer.	Background and objectives: Fluid overload is a common characteristic associated with renal progression in CKD. Additionally, fluid overload is an independent predictor of all-cause or cardiovascular mortality in patients on dialysis, but its influence on patients not on dialysis is uncertain. The aim of the study was to assess the relationship between the severity of fluid status and clinical out…	2017	17:.	doi	EXCLUDED	NOT RELEVANT
Kim, Y. G., Park, G. M., Lee, S. B., Yang, D. H., Kang, J. W., Lim, T. H., Kim, H. K., Choe, J., Lee, S. W. and Kim, Y. H.	Association of gamma-glutamyl transferase with subclinical coronary atherosclerosis and cardiac outcomes in non-alcoholics	J Clin Invest.	In an asymptomatic population, we determined the relationship between serum gamma-glutamyl transferase (GGT) and subclinical atherosclerosis, using coronary computed tomography angiography (CCTA). This was a retrospective observational cohort study which analyzed 5120 consecutive asymptomatic individuals with no prior history of coronary artery disease or significant alcohol intake who voluntaril…	2012	122	2	EXCLUDED	NOT RELEVANT
Steinvil, A., Shapira, I., Ben-Bassat, O. K., Cohen, M., Vered, Y., Berliner, S. and Rogowski, O.	The association of higher levels of within-normal-limits liver enzymes and the prevalence of the metabolic syndrome	World J Diabetes.	Background: Metabolic syndrome (MetS) is frequently characterized by elevated liver enzymes, including gamma-glutamyl transferase (GGT) and alanine aminotransferase (ALT). Our objective was to evaluate the range of prevalence of MetS in apparently healthy individuals whose liver enzyme concentrations were all within-normal-range. Methods: We have performed a cross sectional analysis on participan…	2011	2	11	EXCLUDED	NOT RELEVANT
López-Cacho, J. M., Gallardo, S., Posada, M., Aguerri, M., Calzada, D., Mayayo, T., González-Rodríguez, M. L., Rabasco, A. M., Lahoz, C. and Cárdaba, B.	Association of Immunological Cell Profiles with Specific Clinical Phenotypes of Scleroderma Disease	Vox Sang.	This study aimed to search the correlation among immunological profiles and clinical phenotypes of scleroderma in well-characterized groups of scleroderma patients, comparing forty-nine scleroderma patients stratified according to specific clinical phenotypes with forty-nine healthy controls. Five immunological cell subpopulations (B, CD4+ and CD8+ T-cells, NK, and monocytes) and their respective…	2015	108	1	EXCLUDED	NOT RELEVANT
Bhatt, S. P., Guleria, R., Vikram, N. K., Nandhan, S. V., Singh, Y. and Gupta, A. K.	Association of inflammatory genes in obstructive sleep apnea and non alcoholic fatty liver disease in Asian Indians residing in north India	J Gastrointest Oncol.	Background: Previous studies have indicated that variants of the high sensitive C-reactive protein (CRP), Interleukin (IL)-6 and leptin receptor (LEPR) genes are associated with the presence of obstructive sleep apnea (OSA) but not in non-alcoholic fatty liver disease (NAFLD) in Asian Indians. The study was conducted to investigate the association of CRP rs1130864 (1444C/T), IL-6 rs1800795 (-174G…	2016	7	3	EXCLUDED	NOT RELEVANT
Han, Y., Zhang, Y., Liu, S., Chen, G., Cao, L. and Xin, Y.	Association of LDLR rs1433099 with the Risk of NAFLD and CVD in Chinese Han Population	Clin Cardiol.	Background and Aims: Recent genome-wide association studies have shown that low-density lipoprotein receptor (LDLR) rs1433099 polymorphism is associated with cardiovascular disease (CVD) risk in many countries. However, the association of LDLR rs1433099 with CVD in China has not been reported yet. There are no studies on LDLR rs1433099 and non-alcoholic fatty liver disease (NAFLD) as well. The pu…	2020	43	11	EXCLUDED	NOT RELEVANT
Seo, H. S., Cho, Y. H., Choi, J. H., Suh, J., Lee, N. H. and Lim, O. K.	The Association of Left Ventricular Hypertrophy with Intraventricular Dyssynchrony at Rest and during Exercise in Hypertensive Patients	Korean Circ J.	Background: Impaired exercise tolerance with dyspnea is common in hypertensive patients and this may be due to the exaggeration of nonuniform ventricular activation during exercise. So we want to evaluate the effect of left ventricular hypertrophy (LVH) on systolic intraventricular dyssynchrony during exercise. Methods: A total of 85 patients with hypertension who having exertional dyspnea and 30…	2018	49	1	EXCLUDED	NOT RELEVANT
Yoo, H. J., Hwang, S. Y., Choi, J. H., Lee, H. J., Chung, H. S., Seo, J. A., Kim, S. G., Kim, N. H., Baik, S. H., Choi, D. S. and Choi, K. M.	Association of leukocyte cell-derived chemotaxin 2 (LECT2) with NAFLD, metabolic syndrome, and atherosclerosis	J Int AIDS Soc.	Objective: Previous studies have shown that leukocyte cell-derived chemotaxin 2 (LECT2), a recently discovered hepatokine, is associated with the inflammatory response and insulin resistance. We examined circulating plasma LECT2 levels in the subjects with non-alcoholic fatty liver disease (NAFLD) or metabolic syndrome. Methods: We analyzed plasma LECT2 levels from the subjects of age- and sex-ma…	2016	19	8Suppl 7. doi:10.7448/IAS.19.8.21487.	EXCLUDED	NOT RELEVANT
Ostovaneh, M. R., Ambale-Venkatesh, B., Fuji, T., Bakhshi, H., Shah, R., Murthy, V. L., Tracy, R. P., Guallar, E., Wu, C. O., Bluemke, D. A. and Lima, J. A. C.	Association of Liver Fibrosis with Cardiovascular Diseases in the General Population: The Multi-Ethnic Study of Atherosclerosis (MESA)	Insights Imaging.	Background: The association of cardiovascular diseases (CVD) with liver fibrosis is poorly understood. We aim to assess the association of liver fibrosis by T1-mapping MRI and CVD in MESA. Methods and Results: MESA enrolled 6814 participants free of clinical CVD at baseline (2000-2002). A subsample of participants underwent T1-mapping MRI 10-years after the baseline (Y10 MESA exam, 2010-2012). Li…	2019	10:.	doi	EXCLUDED	NOT RELEVANT
Kolonko, A., Kujawa-Szewieczek, A., Szotowska, M., Kuczera, P., Chudek, J. and Więcek, A.	The Association of Long-Functioning Hemodialysis Vascular Access with Prevalence of Left Ventricular Hypertrophy in Kidney Transplant Recipients	Korean J Anesthesiol.	Left ventricular hypertrophy (LVH) is frequently observed in chronic dialysis patients and is also highly prevalent in kidney transplant recipients. This study evaluates the impact of long-functioning hemodialysis vascular access on LVH in single center cohort of kidney transplant recipients. 162 patients at 8.7 ± 1.8 years after kidney transplantation were enrolled. Echocardiography, carotid ult…	2021	74	3	EXCLUDED	NOT RELEVANT
Ambreen, G., Siddiq, A. and Hussain, K.	Association of long-term consumption of repeatedly heated mix vegetable oils in different doses and hepatic toxicity through fat accumulation	Arab J Urol.	Background: Hepatic diseases are one of the chief reasons for worldwide morbidity and mortality. The increased incidence in Asian countries is driving researchers to explore preventive ways from nature. It is more practical to go with healthy routine edibles like vegetable oils to avoid environmental and chemical hepatic injuries. With the use of thermally oxidized oils overproduction of reactive…	2013	11	3	EXCLUDED	NOT RELEVANT
Singh, A. J., Wyawahare, M., Sarin, K., Rajendiran, S., Subrahmanyam, D. K. S. and Satheesh, S.	Association of N- terminal Pro Brain Natriuretic Peptide with Echocardiographic Measures of Diastolic Dysfunction in Cirrhosis	Adv Biomed Res.	Background:: Liver cirrhosis is associated with cardiac dysfunction in 40%–60% of the patients. Serum NT-ProBNP is a potential additional marker of cirrhotic cardiomyopathy. Materials and Methods:: It was a cross-sectional analytical study done in a tertiary care center in South India on 100 patients of cirrhosis of liver. Diastolic function was assessed from mitral inflow parameters as well as t…	2020	9:.	doi	EXCLUDED	NOT RELEVANT
Korkmaz, C. and Demircioglu, S.	The Association of Neutrophil/Lymphocyte and Platelet/Lymphocyte Ratios and Hematological Parameters with Diagnosis, Stages, Extrapulmonary Involvement, Pulmonary Hypertension, Response to Treatment, and Prognosis in Patients with Sarcoidosis	Pediatr Rheumatol Online J.	Sarcoidosis is a rare disease characterized by granulomatous inflammation in affected organs, primarily in lungs. Neutrophil/lymphocyte ratio (NLR) and platelet/lymphocyte ratio (PLR) are easy and practical methods providing valuable information in diagnosis, severity, and prognosis of various diseases. Here, we aimed to investigate the association between NLR, PLR, and hematological parameters i…	2020	18:.	doi	EXCLUDED	NOT RELEVANT
Pierre-Victor, D. and Pinsky, P. F.	Association of Nonadherence to Cancer Screening Examinations With Mortality From Unrelated Causes: A Secondary Analysis of the PLCO Cancer Screening Trial	Blood Adv.	Importance: Patient nonadherence to chronic disease prevention guidelines is associated with increased mortality. Nonadherence to offered cancer screening tests may be associated with mortality among middle-aged and older adults. Objective: To evaluate the association between nonadherence to cancer screening tests and mortality in the Prostate, Lung, Colorectal and Ovarian (PLCO) Cancer Screening…	2019	3	17	EXCLUDED	NOT RELEVANT
Saokaew, S., Kanchanasurakit, S., Thawichai, K., Duangprom, P., Wannasri, M., Khankham, S., Kositamongkol, C., Chaiyakunapruk, N. and Phisalprapa, P.	Association of non-alcoholic fatty liver disease and all-cause mortality in hospitalized cardiovascular disease patients: A systematic review and meta-analysis	J Heart Lung Transplant.	Background:: Controversy remains concerning the association of the all-cause mortality risk of hospitalized cardiovascular disease (CVD) patients with non-alcoholic fatty liver disease (NAFLD). This study investigated the risks of all-cause mortality among hospitalized CVD patients with NAFLD. Methods:: We used related keywords to search for studies in 3 electronic databases: PubMed, EMBASE, and …	2020	39	9	EXCLUDED	NOT RELEVANT
Chiu, L. S., Pedley, A., Massaro, J., Benjamin, E. J., Mitchell, G. F., McManus, D. D., Aragam, J., Vasan, R. S., Cheng, S. and Long, M. T.	The Association of Non-Alcoholic Fatty Liver Disease and Cardiac Structure and Function – Framingham Heart Study	Liver Int.	Background & Aims:: Non-alcoholic fatty liver disease confers increased risk for cardiovascular disease, including heart failure, for reasons that remain unclear. Possible pathways could involve an association of liver fat with cardiac structural or functional abnormalities even after accounting for body size. Methods:: We analyzed N=2,356 Framingham Heart Study participants (age 52±12 years, 52%…	2020	40	10	EXCLUDED	NOT RELEVANT
Sao, R. and Aronow, W. S.	Association of non-alcoholic fatty liver disease with cardiovascular disease and subclinical atherosclerosis	ACG Case Rep J.	Non-alcoholic fatty liver disease (NAFLD) refers to fatty infiltration of liver in the absence of significant alcohol intake, use of steatogenic medication, or hereditary disorders. It is a common cause of chronic liver disease with a worldwide estimated prevalence ranging from 6.3% to 33%. The NAFLD is considered a hepatic manifestation of the metabolic syndrome. Insulin resistance and increased…	2017	4:.	doi	EXCLUDED	NOT RELEVANT
Mangi, M. A., Minhas, A. M., Rehman, H., Pathan, F., Liang, H. and Beidas, S.	Association of Non-alcoholic Fatty Liver Disease with Conduction Defects on Electrocardiogram	World J Gastroenterol.	Background: Non-alcoholic fatty liver disease (NAFLD) is a leading cause of liver disease in developed countries. The association of NAFLD with conduction defects is unknown. The aim of our study was to find whether an association exists between conduction defects and NAFLD.Methods: This is a case-control retrospective study of 700 patients admitted to Orange Park Medical Center, Orange Park, Flo…	2014	20	31	EXCLUDED	NOT RELEVANT
Bonci, E., Chiesa, C., Versacci, P., Anania, C., Silvestri, L. and Pacifico, L.	Association of Nonalcoholic Fatty Liver Disease with Subclinical Cardiovascular Changes: A Systematic Review and Meta-Analysis	World J Gastroenterol.	In the last 20 years, nonalcoholic fatty liver disease (NAFLD) has become the leading cause of chronic liver disease worldwide, primarily as a result of the epidemic of obesity. NAFLD is strongly associated with insulin resistance, glucose intolerance, and dyslipidemia and is currently regarded as the liver manifestation of the metabolic syndrome, a highly atherogenic condition even at a very ear…	2016	22	19	EXCLUDED	NOT RELEVANT
VanWagner, L. B., Wilcox, J. E., Colangelo, L. A., Lloyd-Jones, D. M., Carr, J. J., Lima, J. A., Lewis, C. E., Rinella, M. E. and Shah, S. J.	Association of nonalcoholic fatty liver disease with subclinical myocardial remodeling and dysfunction: A population-based study	Hepatology.	Background: Nonalcoholic fatty liver disease (NAFLD) and heart failure (HF) are obesity-related conditions with high cardiovascular mortality. Whether NAFLD is independently associated with subclinical myocardial remodeling or dysfunction among the general population is unknown. Methods: We performed a cross-sectional analysis of 2,713 participants from the multicenter, community-based Coronary A…	2015	62	3	EXCLUDED	NOT RELEVANT
Lee, Y. H., Kim, K. J., Yoo, M. E., Kim, G., Yoon, H. J., Jo, K., Youn, J. C., Yun, M., Park, J. Y., Shim, C. Y., Lee, B. W., Kang, S. M., Ha, J. W., Cha, B. S. and Kang, E. S.	Association of non-alcoholic steatohepatitis with subclinical myocardial dysfunction in non-cirrhotic patients	J Hepatol	BACKGROUND & AIMS: Non-alcoholic fatty liver disease (NAFLD) is associated with increased cardiovascular risk. Among categories of NAFLD, hepatic fibrosis is most likely to affect mortality. Myocardial function and its energy metabolism are tightly linked, which might be altered by an insulin resistant condition such as NAFLD. We investigated whether hepatic steatosis and fibrosis were associated…	2018	68	4	EXCLUDED	NOT RELEVANT
Mishra, R. K., Li, Y., Ricardo, A. C., Yang, W., Keane, M., Cuevas, M., Christenson, R., DeFilippi, C., Chen, J., He, J., Kallem, R. R., Raj, D. S., Schelling, J. R., Wright, J., Go, A. S. and Shlipak, M. G.	Association of N-Terminal Pro-B-Type Natriuretic Peptide with Left Ventricular Structure and Function in Chronic Kidney Disease (From the Chronic Renal Insufficiency Cohort [CRIC])	World J Hepatol.	We evaluated the cross-sectional associations of N-terminal pro-B-type natriuretic peptide (NT-proBNP) with cardiac structural and functional abnormalities in a cohort of chronic kidney disease (CKD) patients without clinical heart failure (HF), the Chronic Renal Insufficiency Cohort (n=3,232). Associations of NT-proBNP with echocardiographically determined left ventricular (LV) mass and LV systo…	2017	9	2	EXCLUDED	NOT RELEVANT
Matusik, P. T., Małecka, B., Lelakowski, J. and Undas, A.	Association of NT-proBNP and GDF-15 with markers of a prothrombotic state in patients with atrial fibrillation off anticoagulation	Curr Genomics.	Abstract: We investigated whether growth differentiation factor-15 (GDF-15), also known as macrophage inhibitory cytokine-1 (MIC-1), levels are associated with a prothrombotic state in atrial fibrillation (AF) as compared to N-terminal pro-B-type natriuretic peptide (NT-proBNP) and high-sensitivity cardiac troponin I (cTnI-hs). In 103 patients with AF assessed off anticoagulation (age: 71.0 [65.0…	2011	12	3	EXCLUDED	NOT RELEVANT
Rujirachun, P., Wattanachayakul, P., Phichitnitikorn, P., Charoenngam, N., Kewcharoen, J. and Winijkul, A.	Association of premature ventricular complexes and risk of ischemic stroke: A systematic review and meta‐analysis	Int J Womens Health.	Recent studies have suggested that patients with premature ventricular complexes (PVCs) may have a higher risk of ischemic stroke. However, the data are limited and inconclusive. We conducted a systematic review and meta‐analysis to investigate the association between PVCs and the risk of ischemic stroke. A comprehensive literature review was conducted by searching for published articles indexed …	2016	8:441-51.	doi	EXCLUDED	NOT RELEVANT
Chen, H. Y., Lien, Y. H. and Huang, H. P.	Association of Renal Resistive Index, Renal Pulsatility Index, Systemic Hypertension, and Albuminuria with Survival in Dogs with Pituitary-Dependent Hyperadrenocorticism	Front Bioeng Biotechnol.	An increased renal resistive index (RI) and albuminuria are markers of target organ damage secondary to systemic hypertension. This study evaluated associations between systemic blood pressure (SBP), renal RI, pulsatility index (PI), and albuminuria in dogs with pituitary-dependent hyperadrenocorticism (PDH). Predictors of overall mortality were investigated. Twenty client-owned dogs with PDH and…	2019	7:.	doi	EXCLUDED	NOT RELEVANT
Zhang, Z., Dai, W., Weng, S., Luo, M., Fu, J., Zadroga, J. A., Spolitu, S. and Peng, D.	The association of serum total bile acid with non-alcoholic fatty liver disease in Chinese adults: a cross sectional study	Esophagus	Background: Non-alcoholic fatty liver disease (NAFLD) is currently the major cause of chronic liver disease globally. Bile acids (BAs) have emerged as relevant signaling molecules that are associated with NAFLD development. This study was aimed to examine the association of serum total bile acids (TBAs) with NAFLD in a large population of Chinese subjects. Methods: This cross sectional study recr…	2015	12	1	EXCLUDED	NOT RELEVANT
Song, Y., Liu, Y., Qi, B., Cui, X., Dong, X., Wang, Y., Han, X., Li, F., Shen, D., Zhang, X., Hu, K., Chen, S., Zhou, J. and Ge, J.	Association of Small Intestinal Bacterial Overgrowth With Heart Failure and Its Prediction for Short‐Term Outcomes	World J Gastrointest Pharmacol Ther.	Background: Small intestinal bacterial overgrowth (SIBO) is a common pathological condition of intestinal microbiota. The prevalence of SIBO and its prognostic value in patients with heart failure (HF) are unknown. Methods and Results: A total of 287 patients tested for SIBO using lactulose hydrogen‐methane breath test were evaluated. At least 1 of the following criteria fulfilled was SIBO positi…	2014	5	3	EXCLUDED	NOT RELEVANT
Fan, N., Ding, X., Zhen, Q., Gu, L., Zhang, A., Shen, T., Wang, Y. and Peng, Y.	Association of the Non‐Alcoholic Fatty Liver Disease Fibrosis Score with subclinical myocardial remodeling in patients with type 2 diabetes: A cross‐sectional study in China	Cardiol Ther.	Aims/Introduction: Non‐alcoholic fatty liver disease, especially with liver fibrosis, is associated with cardiovascular diseases. The Non‐Alcoholic Fatty Liver Disease Fibrosis Score (NFS), a non‐invasive marker of advanced fibrosis, was found to be associated with cardiovascular diseases in different populations. The aim of the present study was to determine whether the NFS is associated with su…	2020	9	2	EXCLUDED	NOT RELEVANT
Waikar, S. S., Srivastava, A., Palsson, R., Shafi, T., Hsu, Cy, Sharma, K., Lash, J. P., Chen, J., He, J., Lieske, J., Xie, D., Zhang, X., Feldman, H. I. and Curhan, G. C.	Association of Urinary Oxalate Excretion With the Risk of Chronic Kidney Disease Progression	Hum Genet	This study assesses whether urinary oxalate excretion predisposes patients to more rapid progression of chronic kidney disease.	2019	138	6	EXCLUDED	NOT RELEVANT
Parasiliti-Caprino, M., Obert, C., Lopez, C., Bollati, M., Bioletto, F., Bima, C., Egalini, F., Berton, A. M., Prencipe, N., Settanni, F., Gasco, V., Mengozzi, G., Ghigo, E. and Maccario, M.	Association of Urine Metanephrine Levels with CardiometaBolic Risk: An Observational Retrospective Study	ESC Heart Fail.	No research has explored the role of catecholamine metabolites in the stratification of cardiovascular risk. We aimed to evaluate the relationship between urine metanephrines and cardiometabolic risk/complications. In this retrospective cross-sectional study, we collected the data of 1374 patients submitted to the evaluation of urine metanephrines at the City of Health and Science University Hosp…	2021	8	4	EXCLUDED	NOT RELEVANT
Küçükazman, M., Ata, N., Dal, K., Yeniova, AÖ, Kefeli, A., Basyigit, S., Aktas, B., Akin, K. O., Ağladioğlu, K., Üre Ö, S., Topal, F., Nazligül, Y., Beyan, E. and Ertugrul, D. T.	The association of vitamin D deficiency with non-alcoholic fatty liver disease	Int J Mol Sci.	OBJECTIVE:: Vitamin D deficiency has been related to diabetes, hypertension, hyperlipidemia and peripheral vascular disease. In this study, we aimed to investigate the role of vitamin D status in non-alcoholic fatty liver disease. METHODS:: We included 211 consecutive subjects to examine the presence of non-alcoholic fatty liver disease. Of these subjects, 57 did not have non-alcoholic fatty live…	2021	22	9. doi:10.3390/ijms22094339.	EXCLUDED	NOT RELEVANT
Dong, L., Dong, G., Cao, J. and Zhang, J.	Association of α2-HS Glycoprotein with Neurogenic Heterotopic Ossification in Patients with Spinal Cord Injury	Cureus	Background: The aim of this study was to explore the relationship between the α2-HS glycoprotein concentrations in serum and the occurrence of neurogenic heterotopic ossification (NHO) in patients with spinal cord injury (SCI). Material/Methods: During the period between January 2011 and January 2012, 75 patients (67 male) with paraplegia caused by spinal cord injury were enrolled. The patients w…	2017	12	5. doi:10.7759/cureus.7998.	EXCLUDED	NOT RELEVANT
Kato, T., Yaku, H., Morimoto, T., Inuzuka, Y., Tamaki, Y., Yamamoto, E., Yoshikawa, Y., Kitai, T., Taniguchi, R., Iguchi, M., Kato, M., Takahashi, M., Jinnai, T., Ikeda, T., Nagao, K., Kawai, T., Komasa, A., Nishikawa, R., Kawase, Y., Morinaga, T., Su, K., Kawato, M., Seko, Y., Inoko, M., Toyofuku, M., Furukawa, Y., Nakagawa, Y., Ando, K., Kadota, K., Shizuta, S., Ono, K., Sato, Y., Kuwahara, K.,…	Association with Controlling Nutritional Status (CONUT) Score and In-hospital Mortality and Infection in Acute Heart Failure	Clin Epidemiol.	The high controlling nutritional status (CONUT) score that represents poor nutritional status has been acknowledged to have prognostic implications in chronic heart failure. We aimed to investigate its role in acute decompensated heart failure (ADHF). Using the data from an multicenter registry that enrolled 4056 consecutive patients hospitalized for ADHF in Japan between 2014 and 2016, we analyz…	2020	12:1235-44.	doi	EXCLUDED	NOT RELEVANT
Huang, L., Chen, W. Q., Aris, I. M., Teo, L. L. Y., Wong, T. Y., Koh, A. S. and Li, L. J.	Associations between cardiac function and retinal microvascular geometry among Chinese adults	J Transplant	Abnormal retinal microvascular geometry has been associated with cardiac remodeling and heart failure. However, its relation to cardiac function, prior to clinical disease has not been explored. In this cross-sectional study, 50 participants (mean age 62.5 ± 11.7 years) without cardiovascular disease (CVD) were recruited from the Cardiac Ageing Study. Transthoracic echocardiography imaging was pe…	2013	2013:.	Epub 2013 Jul 14 doi	EXCLUDED	NOT RELEVANT
Sohouli, M. H., Fatahi, S., Sayyari, A., Olang, B. and Shidfar, F.	Associations between dietary total antioxidant capacity and odds of non-alcoholic fatty liver disease (NAFLD) in adults: a case–control study	BMJ.	The relationships between the total antioxidant capacity (TAC) of the diet and the risk of non-alcoholic fatty liver disease (NAFLD) have not previously been assessed. The aim of this study was to assess relationships between DTAC and odds of NAFLD in a case–control study. This case–control study was carried out in 158 patients with NAFLD and 357 healthy individuals aged 18–55 years. Dietary data…	1988	297	6641	EXCLUDED	NOT RELEVANT
Park, M., Hsu, Cy, Li, Y., Mishra, R. K., Keane, M., Rosas, S. E., Dries, D., Xie, D., Chen, J., He, J., Anderson, A., Go, A. S. and Shlipak, M. G.	Associations between Kidney Function and Subclinical Cardiac Abnormalities in CKD	Quant Imaging Med Surg.	Heart failure is a common consequence of CKD, and it portends high risk for mortality. However, among patients without known heart failure, the associations of different stages of estimated GFR (eGFR) with changes in cardiac structure and function are not well described. Here, we performed a cross-sectional analysis to study these associations among 3487 participants of the Chronic Renal Insuffic…	2021	11	8	EXCLUDED	NOT RELEVANT
Oestergaard, L. B., Schmiegelow, M. D., Bruun, N. E., Skov, R. L., Petersen, A., Andersen, P. S. and Torp-Pedersen, C.	The associations between socioeconomic status and risk of Staphylococcus aureus bacteremia and subsequent endocarditis – a Danish nationwide cohort study	Proc (Bayl Univ Med Cent).	Background: Staphylococcus aureus bacteremia (SAB) is the leading cause of infective endocarditis in several countries. Since socioeconomic status (SES) is known to influence the risk of infectious diseases in general, we aimed to investigate the association between SES and SAB, and risk of subsequent endocarditis in a nationwide adult population. Methods: All Danish residents were consecutively …	2017	30	1	EXCLUDED	NOT RELEVANT
Wiersema, R., Koeze, J., Hiemstra, B., Pettilä, V., Perner, A., Keus, F. and van der Horst, I. C. C.	Associations between tricuspid annular plane systolic excursion to reflect right ventricular function and acute kidney injury in critically ill patients: a SICS-I sub-study	Pulm Circ.	Background: Acute kidney injury (AKI) occurs in up to 50% of all critically ill patients and hemodynamic abnormalities are assumed to contribute, but their nature and share is still unclear. We explored the associations between hemodynamic variables, including cardiac index and right ventricular function, and the occurrence of AKI in critically ill patients. Methods: In this prospective cohort st…	2016	6	4	EXCLUDED	NOT RELEVANT
Dubin, R. F., Deo, R., Bansal, N., Anderson, A. H., Yang, P., Go, A. S., Keane, M., Townsend, R., Porter, A., Budoff, M., Malik, S., He, J., Rahman, M., Wright, J., Cappola, T., Kallem, R., Roy, J., Sha, D. and Shlipak, M. G.	Associations of Conventional Echocardiographic Measures with Incident Heart Failure and Mortality: The Chronic Renal Insufficiency Cohort	Pulm Circ.	Background and objectives: Heart failure is the most frequent cardiac complication of CKD. Left ventricular hypertrophy is common and develops early in CKD, but studies have not adequately evaluated the association of left ventricular mass index with heart failure incidence among men and women with CKD. Design, setting, participants, & measurements: We evaluated echocardiograms of 2567 participan…	2020	10	3. doi:10.1177/2045894020950225.	EXCLUDED	NOT RELEVANT
Yamada, S., Yoshihisa, A., Hijioka, N., Amami, K., Kaneshiro, T., Ishida, T. and Takeishi, Y.	Associations of the Prognostic Nutritional Index with the Cardiac Function and Survival after Cardiac Resynchronization Therapy	BMC Cardiovasc Disord.	Objective : The relationship between changes in the nutritional status after cardiac resynchronization therapy (CRT) and the prognosis has not been fully elucidated. We aimed to evaluate the changes in the nutritional status as assessed by the prognostic nutritional index (PNI) and their associations with the improvement in the cardiac function and subsequent clinical outcomes. Methods : The stud…	2018	18:.	doi	EXCLUDED	NOT RELEVANT
Ryu, J. H., Yu, M., Lee, S., Ryu, D. R., Kim, S. J., Kang, D. H. and Choi, K. B.	AST-120 Improves Microvascular Endothelial Dysfunction in End-Stage Renal Disease Patients Receiving Hemodialysis	Clin Mol Hepatol.	Purpose: Endothelial dysfunction (ED) is a pivotal phenomenon in the development of cardiovascular disease (CVD) in patients receiving hemodialysis (HD). Indoxyl sulfate (IS) is a known uremic toxin that induces ED in patients with chronic kidney disease. The aim of this study was to investigate whether AST-120, an absorbent of IS, improves microvascular or macrovascular ED in HD patients. Materi…	2017	23	3	EXCLUDED	NOT RELEVANT
Ewid, M., Sherif, H., Allihimy, A. S., Alharbi, S. A., Aldrewesh, D. A., Alkuraydis, S. A. and Abazid, R.	AST/ALT ratio predicts the functional severity of chronic heart failure with reduced left ventricular ejection fraction	Cochrane Database Syst Rev.	Objective: Despite previous research that focused on liver transaminases as predictors of cardiovascular disease, there has been limited research evaluating the predictive value of AST/ALT ratio in patients with heart failure. We aimed to investigate AST/ALT ratio as an indicator of the functional severity in chronic heart failure with reduced left ventricular ejection fraction. Results: Overall,…	2020	2020	10. doi:10.1002/14651858.CD013739.	EXCLUDED	NOT RELEVANT
Liu, Y. L., Zhang, Q. Z., Wang, Y. R., Fu, L. N., Han, J. S., Zhang, J. and Wang, B. M.	Astragaloside IV Improves High-Fat Diet–Induced Hepatic Steatosis in Nonalcoholic Fatty Liver Disease Rats by Regulating Inflammatory Factors Level via TLR4/NF-κB Signaling Pathway	mSystems.	Objective: Astragaloside IV (AS-IV) is the primary bioactive component purified from Astragalus membranaceus which is one of the traditional Chinese medicines. Research studies found that AS-IV has significant pharmacological effects on focal cerebral ischemia/reperfusion, cardiovascular disease, pulmonary disease, liver cirrhosis, and diabetic nephropathy, but little is known about the effects o…	2019	4	6. doi:10.1128/mSystems.00422-19.	EXCLUDED	NOT RELEVANT
Hsu, C., Zhao, J., Lin, S., Shyue, S., Guo, B., Lu, T. and Lee, T.	Asymmetric Dimethylarginine Limits the Efficacy of Simvastatin Activating Endothelial Nitric Oxide Synthase	Heart Asia.	Background: Asymmetric dimethylarginine (ADMA), an endogenous inhibitor of endothelial nitric oxide synthase (eNOS), is considered a risk factor for the pathogenesis of cardiovascular diseases. Simvastatin, a lipid‐lowering drug with other pleiotropic effects, has been widely used for treatment of cardiovascular diseases. However, little is known about the effect and underlying molecular mechanis…	2018	10	1. doi:10.1136/heartasia-2017-010970.	EXCLUDED	NOT RELEVANT
Kanamori, N., Taniguchi, T., Morimoto, T., Shiomi, H., Ando, K., Murata, K., Kitai, T., Kawase, Y., Izumi, C., Miyake, M., Mitsuoka, H., Kato, M., Hirano, Y., Matsuda, S., Nagao, K., Inada, T., Mabuchi, H., Takeuchi, Y., Yamane, K., Toyofuku, M., Ishii, M., Minamino-Muta, E., Kato, T., Inoko, M., Ikeda, T., Komasa, A., Ishii, K., Hotta, K., Higashitani, N., Kato, Y., Inuzuka, Y., Maeda, C., Jinna…	Asymptomatic versus Symptomatic Patients with Severe Aortic Stenosis	Exp Clin Cardiol.	It is unknown how much different are the clinical outcomes between asymptomatic and symptomatic patients with severe aortic stenosis (AS). In the CURRENT AS registry enrolling 3,815 consecutive patients with severe AS, we compared the long-term outcomes between 1808 asymptomatic and 1215 symptomatic patients (exertional dyspnea: N = 813, syncope: N = 136, and angina: N = 266) without heart failur…	2013	18	2	EXCLUDED	NOT RELEVANT
Voulgaris, T. and Sevastianos, V. A.	Atherosclerosis as Extrahepatic Manifestation of Chronic Infection with Hepatitis C Virus	Cochrane Database Syst Rev.	Chronic hepatitis C virus infection is associated with significant morbidity and mortality, as a result of progression towards advanced natural course stages including cirrhosis and hepatocellular carcinoma. On the other hand, the SVR following successful therapy is generally associated with resolution of liver disease in patients without cirrhosis. Patients with cirrhosis remain at risk of life-…	2021	2021	4. doi:10.1002/14651858.CD004437.pub6.	EXCLUDED	NOT RELEVANT
Barakat, Aaek, Nasr, F. M., Metwaly, A. A., Morsy, S. and Eldamarawy, M.	Atherosclerosis in chronic hepatitis C virus patients with and without liver cirrhosis	Egypt Heart J.	Background: Chronic Hepatitis C virus (HCV) infection and liver cirrhosis may be associated with atherosclerosis and coronary artery disease (CAD). There are two phases to atherosclerosis, Subclinical and Clinical. Assessment of atherosclerosis may be started at its Subclinical phase by the evaluation of Epicardial Fat Thickness (EpFT) and Carotid Intima Thickness (CIMT). Aim of the study: The ai…	2017	69	2	EXCLUDED	NOT RELEVANT
Zizza, A., Guido, M., Tumolo, M., De Donno, A., Bagordo, F. and Grima, P.	Atherosclerosis is associated with a higher risk of hepatic steatosis in HIV-infected patients	Dtsch Arztebl Int.	Introduction.Cardiovascular Diseases (CD) have emerged as a leading cause of morbidity and mortality in HIV population. Some studies have reported higher carotid Intima Media Thickness (c-IMT), a measure of subclinical atherosclerosis (AT), in this cohort of patients. Methods.Here, we evaluate the role of Hepatic Steatosis (HS) as likely marker for AT in 128 HIV-infected patients without hepatiti…	2018	115	45	EXCLUDED	NOT RELEVANT
Dick, D.	An Atlas of Peripheral Nerve Pathology	J Neurol Neurosurg Psychiatry.		2001	70	1	EXCLUDED	NOT RELEVANT
Nowak, W. N., Taha, H., Markiewicz, J., Kachamakova-Trojanowska, N., Stępniewski, J., Klóska, D., Florczyk-Soluch, U., Niżankowski, R., Frołow, M., Walter, Z., Dulak, J. and Józkowicz, A.	Atorvastatin and Conditioned Media from Atorvastatin-Treated Human Hematopoietic Stem/Progenitor-Derived Cells Show Proangiogenic Activity In Vitro but Not In Vivo	BMJ Open.	Myeloid angiogenic cells (MAC) derive from hematopoietic stem/progenitor cells (HSPCs) that are mobilized from the bone marrow. They home to sites of neovascularization and contribute to angiogenesis by production of paracrine factors. The number and function of proangiogenic cells are impaired in patients with diabetes or cardiovascular diseases. Both conditions can be accompanied by decreased l…	2019	9	9. doi:10.1136/bmjopen-2019-031420.	EXCLUDED	NOT RELEVANT
Adams, S. P., Tsang, M. and Wright, J. M.	Atorvastatin for lowering lipids	Tex Heart Inst J	Background: This represents the first update of this review, which was published in 2012. Atorvastatin is one of the most widely prescribed drugs and the most widely prescribed statin in the world. It is therefore important to know the dose‐related magnitude of effect of atorvastatin on blood lipids. Objectives: Primary objectiveTo quantify the effects of various doses of atorvastatin on serum to…	2007	34	3	EXCLUDED	NOT RELEVANT
Roxana, M. E., Georgică, T., Ionuț, D., Gianina, M. and Cristina, F.	Atrial and Brain Natriuretic Peptides- Benefits and Limits of their use in Cardiovascular Diseases	HPB (Oxford)	Natriuretic peptides, produced by cardiac myocytes, are regulators of the intravascular volume and blood pressure, and also exhibit neuroendocrine, metabolic and growth controlling effects. In heart failure, their synthesis increases exponentially as part of the neuroendocrine activation, but their beneficial effects are diminished. The paper reviews relevant data about their role as diagnosis an…	2004	6	Suppl 1	EXCLUDED	NOT RELEVANT
Colon, C. M., Barrios, J. G., Chiles, J. W., Brown, T. M., Pogwizd, S. M., McElwee, S. K., Gandotra, S., Russell, D. W., McElderry, H. T. and Maddox, W. R.	Atrial arrhythmia related outcomes in critically ill COVID‐19 patients	Vasc Health Risk Manag.	Rationale: Coronavirus disease 2019 (COVID‐19) is associated with many clinical manifestations including respiratory failure and cardiovascular compromise. Objectives: We examine outcomes in critically ill individuals with COVID‐19 who develop atrial tachyarrhythmias. Methods: We collected data from electrocardiograms and the electronic medical record of COVID‐19 positive (COVID+) and negative (C…	2006	2	4	EXCLUDED	NOT RELEVANT
Lateef, N., Kapoor, V., Ahsan, M. J., Latif, A., Ahmed, U., Mirza, M., Anwar, F. and Holmberg, M.	Atrial fibrillation and cancer; understanding the mysterious relationship through a systematic review	BMJ Open.	Background: Atrial Fibrillation (AFib) is the most common cardiac arrhythmia, occurring in ≈1% of the general population. An increased risk of malignancy among patients with AFib would be of substantial public health importance, given the high prevalence and associated economic burden of both disorders. Objectives: To evaluate the relationship between atrial fibrillation (AFib) and cancer. Method…	2019	9	1. doi:10.1136/bmjopen-2018-022776.	EXCLUDED	NOT RELEVANT
Lellouche, N., Arrouasse, R., Ternacle, J., Gallet, R., Hermida, J. S., Hamon, D., Juliard, J. M., Pasquie, J. L., Dhanjal, T., Teiger, E. and Le Corvoisier, P.	Atrial fibrillation evolution and rhythm control strategy following left appendage closure: new insights from the prospective FLAAC registry	BMC Cardiovasc Disord.	Background: Percutaneous left atrial appendage (LAA) closure is an alternative to oral anticoagulation (OAC) for atrial fibrillation (AF) patients with high thromboembolism risk, particularly with contraindications to OAC. The LAA itself could possess proarrhythmogenic properties. As patients undergoing LAA closure could be candidates for cardioversion or ablation, we aimed to evaluate AF disease…	2018	18:.	doi	EXCLUDED	NOT RELEVANT
Moe, T. G., Abrich, V. A. and Rhee, E. K.	Atrial Fibrillation in Patients with Congenital Heart Disease	J Cardiovasc Magn Reson.	Advances in surgical techniques have led to the survival of most patients with congenital heart disease (CHD) up to their adulthood. During their lifetime, many of them develop atrial tachyarrhythmias due to atrial dilatation and scarring from surgical procedures. More complex defects and palliative repairs are linked to a higher incidence and earlier occurrence of arrhythmias. Atrial fibrillatio…	2020	22:.	doi	EXCLUDED	NOT RELEVANT
Franken, R. A., Rosa, R. F. and Santos, S. C.	Atrial fibrillation in the elderly	Vasc Health Risk Manag	This review discusses atrial fibrillation according to the guidelines of Brazilian Society of Cardiac Arrhythmias and the Brazilian Cardiogeriatrics Guidelines. We stress the thromboembolic burden of atrial fibrillation and discuss how to prevent it as well as the best way to conduct cases of atrial fibrillatios in the elderly, reverting the arrhythmia to sinus rhythm, or the option of heart rate…	2011	7:383-90.	Epub 2011 Jun 17 doi	EXCLUDED	NOT RELEVANT
Behnes, M., Rusnak, J., Taton, G., Schupp, T., Reiser, L., Bollow, A., Reichelt, T., Engelke, N., Ellguth, D., Kuche, P., Ibrahim, El-Battrawy, Lang, S., Nienaber, C. A., Mashayekhi, K., Akin, M., Bertsch, T., Ferdinand, D., Weiss, C., Borggrefe, M. and Akin, I.	Atrial Fibrillation Is Associated with Increased Mortality in Patients Presenting with Ventricular Tachyarrhythmias	Cardiol Res.	Heterogenous data about the prognostic impact of atrial fibrillation (AF) in patients with ventricular tachyarrhythmias exist. Therefore, this study evaluates this impact of AF in patients presenting with ventricular tachyarrhythmias. 1,993 consecutive patients presenting with ventricular tachyarrhythmias (i.e. ventricular tachycardia and fibrillation (VT, VF)) on admission at one institution wer…	2017	8	3	EXCLUDED	NOT RELEVANT
Whitsett, M., Wilcox, J., Yang, A., Zhao, L., Rinella, M. and VanWagner, L. B.	Atrial fibrillation is highly prevalent yet undertreated in patients with biopsy-proven Nonalcoholic Steatohepatitis	Hepat Res Treat	Background & Aims:: Nonalcoholic steatohepatitis (NASH) is associated with increased cardiovascular disease. Atrial fibrillation is a prominent risk marker for underlying cardiovascular disease with a prevalence of 2% in patients < 65 years old. Atrial fibrillation prevalence in NASH is unknown. We sought to assess the prevalence and impact of atrial fibrillation on healthcare utilization in NASH…	2016	2016:.	Epub 2016 Jan 13 doi	EXCLUDED	NOT RELEVANT
McCallum, C. J., Raja, D. C. and Pathak, R. K.	Atrial fibrillation: an update on management	Liver Int.	Atrial fibrillation carries a markedly increased risk of stroke and left ventricular dysfunction, and is associated with reduced quality of lifeIn light of the potential for poor outcomes and the likely understated presence of silent atrial fibrillation, opportunistic screening should be carried out in general practiceModifying the risk factors for atrial fibrillation is the cornerstone of manage…	2019	39	5	EXCLUDED	NOT RELEVANT
Bewick, D. J. and Montague, T. J.	Atrial septal aneurysm: spectrum of clinical and echocardiographic presentations	Circ Heart Fail.	Images: Fig. 1Fig. 2	2015	8	4	EXCLUDED	NOT RELEVANT
Concejero, Allan, Chen, Chao-Long, Liang, Chi-Di, Wang, Chih-Chi, Wang, Shih-Ho, Lin, Chih-Che, Liu, Yeuh-Wei, Yong, Chee-Chien, Yang, Chin-Hsiang, Jawan, Bruno and Cheng, Yu-Fan	Atrial septal defect in end-stage liver disease children before and after liver transplantation	Surgery	Background and Objective Atrial septal defect (ASD) is a common congenital heart defect. The course and impact of hemodynamically insignificant ASD in end-stage liver disease (ESLD) patients remains to be elucidated. Our objective is to present our experience in live donor liver transplantation in children with secundum type of ASD and to find out whether ASD has an impact on the outcome of liver…	2008	143	2	EXCLUDED	NOT RELEVANT
Hayashi, Paul H., Mao, Jae, Slater, Kellee, Liao, Robert, Durham, Janette D., Carroll, John, Everson, Gregory T., Kam, Igal and Forman, Lisa M.	Atrial Septal Perforation From TIPS Stent Migration	Journal of Vascular and Interventional Radiology	Transjugular intrahepatic portosystemic shunts (TIPS) are safe and effective for the treatment of portal hypertension. Cardiac complications are unusual. This study reports a case of TIPS stent migration to the right atrium causing perforation of the atrial septum in a patient with end-stage liver disease. The shunt was removed transvenously but attempts at transvenous occlusion of the septal per…	2004	15	6	EXCLUDED	NOT RELEVANT
Rector, W. G., Jr., Adair, O., Hossack, K. F. and Rainguet, S.	Atrial volume in cirrhosis: relationship to blood volume and plasma concentration of atrial natriuretic factor	Gastroenterology	Increased blood volume, atrial size, and plasma concentration of atrial natriuretic factor are described in cirrhosis. Their interrelationships were examined in 17 men with alcoholic liver disease, 7 with and 10 without ascites. Atrial size was determined by two-dimensional echocardiography. Patients with cirrhosis had significantly increased left atrial volume and plasma concentration of atrial …	1990	99	3	EXCLUDED	NOT RELEVANT
Amberger, C. N., Boujon, C. E., Amberger, Chris and Boujon, Claude	Atrioventricular Canal Defect (incomplete form of endocardial cushion defect) and Ostium Secundum Type Interatrial Septal defect in a dog	Journal of Veterinary Cardiology	A four-year-old German shepherd mixed-breed dog was presented with an asymptomatic heart murmur. An atrial septal defect associated with tricuspid and mitral dysplasia (atrioventricular canal defect) was diagnosed. The pulmonary to systemic blood flow ratio was in the range of 2.5:1 (Qp:Qs ratio). Echocardiography and flow pattern across the valves as well as the direction of the shunt allows a b…	2002	4	2	EXCLUDED	NOT RELEVANT
Nenadic, I. Z., Qiang, B., Urban, M. W., Zhao, H., Sanchez, W., Greenleaf, J. F. and Chen, S.	Attenuation Measuring Ultrasound Shearwave Elastography and in vivo application in post-transplant liver patients	Ann Intensive Care.	Ultrasound and magnetic resonance elastography techniques are used to assess mechanical properties of soft tissues. Tissue stiffness is related to various pathologies such as fibrosis, loss of compliance, and cancer. One way to perform elastography is measuring shear wave velocity of propagating waves in tissue induced by intrinsic motion or an external source of vibration, and relating the shear…	2017	7:.	doi	EXCLUDED	NOT RELEVANT
Hegazi, M. O. and Ahmed, S.	Atypical Clinical Manifestations of Graves' Disease: An Analysis in Depth	J Clin Diagn Res.	Over the past few decades, there has been an increase in the number of reports about newly recognized (atypical or unusual) manifestations of Graves' disease (GD), that are related to various body systems. One of these manifestations is sometimes the main presenting feature of GD. Some of the atypical manifestations are specifically related to GD, while others are also similarly seen in patients …	2015	9	11	EXCLUDED	NOT RELEVANT
Baagar, K. A., Siddique, M. A., Arroub, S. A., Ebrahim, A. H. and Jayyousi, A. A.	Atypical Complications of Graves' Disease: A Case Report and Literature Review	Drug Des Devel Ther.	Graves' disease (GD) may display uncommon manifestations. We report a patient with rare complications of GD and present a comprehensive literature review. A 35-year-old woman presented with a two-week history of dyspnea, palpitations, and edema. She had a raised jugular venous pressure, goiter, and exophthalmos. Laboratory tests showed pancytopenia, a raised alkaline phosphatase level, hyperbilir…	2009	3		EXCLUDED	NOT RELEVANT
Lueg, J., Knebel, F., Awwad, I., Lerchbaumer, M. H., Fahlenkamp, U., Lembcke, A. and Pohlan, J.	Atypical presentation of a locally advanced hepatocellular carcinoma: Extensive workup of an incidental finding on computed tomography performed for planning of transcatheter aortic valve implantation☆	Med Devices (Auckl).	This case report presents the diagnostic workup of liver malignancy incidentally detected in a 72-year-old male patient on routine body computed tomography angiography (CTA) performed for planning transcatheter aortic valve implantation (TAVI).The patient initially presented to an outside hospital with chest discomfort, where routine diagnostic procedures in the emergency room revealed grade III …	2016	9:53-60.	doi	EXCLUDED	NOT RELEVANT
	Author Index	Journal of Vascular and Interventional Radiology		1992	3	1	EXCLUDED	NOT RELEVANT
	Author Index July–December 2010	Annals of Emergency Medicine		2010	56	6	EXCLUDED	NOT RELEVANT
	Author Index Volume 75 (January–June 2003)	The Annals of Thoracic Surgery		2003	75	6	EXCLUDED	NOT RELEVANT
	Author Index Volume 81 (January–June 2006)	The Annals of Thoracic Surgery		2006	81	6	EXCLUDED	NOT RELEVANT
Tontsch, D., Pankuweit, S. and Maisch, B.	Autoantibodies in the sera of patients with rheumatic heart disease: characterization of myocardial antigens by two-dimensional immunoblotting and N-terminal sequence analysis	Int J Mol Sci.	The concept of antigenic mimicry in autoimmune diseases such as rheumatic fever has been under investigation for decades and the range of cross-reactive tissue antigens for streptococcal-induced antibodies identified in rheumatic heart disease is still expanding. To identify heart tissue-reactive antigens which may be implicated in the secondary immunopathogenesis of rheumatic fever, sera from 56…	2018	19	4. doi:10.3390/ijms19040976.	EXCLUDED	NOT RELEVANT
Bezinover, D., Iskandarani, K., Chinchilli, V., McQuillan, P., Saner, F., Kadry, Z., Riley, T. R. and Janicki, P. K.	Autoimmune conditions are associated with perioperative thrombotic complications in liver transplant recipients: A UNOS database analysis	Ann Surg Treat Res.	Background: End stage liver disease (ESLD) is associated with significant thrombotic complications. In this study, we attempted to determine if patients with ESLD, due to oncologic or autoimmune diseases, are susceptible to thrombosis to a greater extent than patients with ESLD due to other causes. Methods: In this retrospective study, we analyzed the UNOS database to determine the incidence of t…	2016	90	3	EXCLUDED	NOT RELEVANT
Barton, J. C. and Barton, J. C.	Autoimmune Conditions in 235 Hemochromatosis Probands with HFE C282Y Homozygosity and Their First-Degree Relatives	HPB (Oxford)	We performed a retrospective study of autoimmune conditions (ACs) in 235 hemochromatosis probands at diagnosis by analyzing age, sex, ACs, history of first-degree family members with ACs (FH), diabetes, heavy ethanol consumption, elevated serum ALT/AST, nonalcoholic fatty liver disease, viral hepatitis, cirrhosis, iron removed to achieve iron depletion (QFe), and positivity for human leukocyte an…	2005	7	3	EXCLUDED	NOT RELEVANT
Zhou, K. Y. and Hua, Y. M.	Autoimmune-associated Congenital Heart Block: A New Insight in Fetal Life	West Indian Med J.	Objective:: Congenital heart block (CHB) is a rare but life-threatening disorder. More than half of CHB cases are associated with maternal autoimmune, which are termed as autoimmune-associated CHB. This review summarized the recent research findings in understanding autoimmune-associated CHB, discussed the current diagnostic approaches and management strategies, and summarized the problems and fu…	2015	64	3	EXCLUDED	NOT RELEVANT
Rodríguez, Y., Novelli, L., Rojas, M., De Santis, M., Acosta-Ampudia, Y., Monsalve, D. M., Ramírez-Santana, C., Costanzo, A., Ridgway, W. M., Ansari, A. A., Gershwin, M. E., Selmi, C. and Anaya, J. M.	Autoinflammatory and autoimmune conditions at the crossroad of COVID-19	Eur J Obstet Gynecol Reprod Biol X.	Coronavirus disease 2019 (COVID-19) has been categorized as evolving in overlapping phases. First, there is a viral phase that may well be asymptomatic or mild in the majority, perhaps 80% of patients. The pathophysiological mechanisms resulting in minimal disease in this initial phase are not well known. In the remaining 20% of cases, the disease may become severe and/or critical. In most patien…	2020	9:.	doi	EXCLUDED	NOT RELEVANT
Ohtake, T., Mochida, Y., Ishioka, K., Oka, M., Maesato, K., Moriya, H., Hidaka, S., Higashide, S., Ioji, T., Fujita, Y., Kawamoto, A., Fukushima, M. and Kobayashi, S.	Autologous Granulocyte Colony‐Stimulating Factor‐Mobilized Peripheral Blood CD34 Positive Cell Transplantation for Hemodialysis Patients with Critical Limb Ischemia: A Prospective Phase II Clinical Trial	Front Cardiovasc Med.	Critical limb ischemia (CLI) is a devastating disease in patients undergoing hemodialysis (HD). Based on the unsatisfactory results of autologous mononuclear cell transplantation for patients with CLI undergoing HD, we conducted a phase II clinical trial to evaluate the safety and efficacy of granulocyte colony‐stimulating factor (G‐CSF)‐mobilized peripheral blood‐derived autologous purified CD34…	2020	7:.	doi	EXCLUDED	NOT RELEVANT
Al-Zoairy, R., Viveiros, A., Zoller, H., Schneeberger, S., Oberhuber, G., Gunsilius, E., Tilg, H., Wolf, D. and Rudzki, J. D.	Autologous stem cell transplantation following simultaneous liver and kidney transplantation in severe amyloid light chain amyloidosis associated with multiple myeloma: a case report	Semin Intervent Radiol.	Introduction: The involvement of vital organs in multiple myeloma (MM) with systemic amyloid light-chain (AL) amyloidosis can lead to acute organ failure. In this case, the fear of recurrence or progression of multiple myeloma often excludes those patients from undergoing organ transplantation. Nevertheless, clinically fit patients might benefit from a different therapeutic approach. This case pr…	2019	36	2	EXCLUDED	NOT RELEVANT
Al Tayeb, H., El Dorry, A., Amer, N., Mowafy, N., Zimaity, M., Bayoumy, E. and Saleh, S. A.	Autologous Stem Cells Transplantation in Egyptian Patients with Liver Cirrhosis on Top of Hepatitis C Virus	Circ Cardiovasc Imaging.	Background and Objectives: Use of pluripotent stem cells is an ideal solution for liver insufficiencies. This work aims is to evaluate the safety and feasibility of autologous stem cells transplantation (SCT) in Egyptian patients of liver cirrhosis on top of hepatitis C virus (HCV). Subjects and Results: 20 patients with HCV induced liver cirrhosis were divided into 2 groups. Group I: included 10…	2018	11	3	EXCLUDED	NOT RELEVANT
Brzezinski, R. Y., Levin-Kotler, L., Rabin, N., Ovadia-Blechman, Z., Zimmer, Y., Sternfeld, A., Finchelman, J. M., Unis, R., Lewis, N., Tepper-Shaihov, O., Naftali-Shani, N., Balint-Lahat, N., Safran, M., Ben-Ari, Z., Grossman, E., Leor, J. and Hoffer, O.	Automated thermal imaging for the detection of fatty liver disease	J Transl Med.	Non-alcoholic fatty liver disease (NAFLD) comprises a spectrum of progressive liver pathologies, ranging from simple steatosis to non-alcoholic steatohepatitis (NASH), fibrosis and cirrhosis. A liver biopsy is currently required to stratify high-risk patients, and predicting the degree of liver inflammation and fibrosis using non-invasive tests remains challenging. Here, we sought to develop a no…	2021	19:.	doi	EXCLUDED	NOT RELEVANT
Li, K., Lindauer, C., Haase, R., Rüdiger, H., Reichmann, H., Reuner, U. and Ziemssen, T.	Autonomic Dysfunction in Wilson's Disease: A Comprehensive Evaluation during a 3-Year Follow Up	Biomed Res Int	Objectives: Wilson's disease is reported to have autonomic dysfunction, but comprehensive evaluation of autonomic function is lacking. Additionally, little is known about the change of autonomic function of Wilson's disease during continuous therapy. We assumed that patients with Wilson's disease had both sympathetic and parasympathetic autonomic impairments, and the autonomic dysfunction might b…	2015	2015:.	Epub 2015 Aug 25 doi	EXCLUDED	NOT RELEVANT
Iga, A., Nomura, M., Sawada, Y., Ito, S. and Nakaya, Y.	Autonomic nervous dysfunction in patients with liver cirrhosis using 123I-metaiodobenzylguanidine myocardial scintigraphy and spectrum analysis of heart-rate variability	J Gastroenterol Hepatol	BACKGROUND: It has been reported that nitric oxide (NO) synthase is induced in patients with liver cirrhosis (LC), and that an excessive production of NO enhances sympathetic nervous function. The present report describes a study of the feasibility of evaluation of abnormalities of autonomic nervous function by 123I-metaiodobenzylguanidine (MIBG) myocardial scintigraphy and heart-rate variability…	2003	18	6	EXCLUDED	NOT RELEVANT
Hall, G.	The Autonomic Nervous Sysem and its Effectors	J Neurol Neurosurg Psychiatry.		2001	70	1	EXCLUDED	NOT RELEVANT
Yu, S., Sun, L., Wang, H., Jiang, J. and Zhou, Q.	Autonomic regulation of imbalance-induced myocardial fibrosis and its mechanism in rats with cirrhosis	Exp Ther Med	The aim of the present study was to investigate the changes in cardiac function and myocardial damage in rats with cirrhosis. In addition, a secondary aim was to explore any potential changes in the expression levels of β1-adrenergic (β1) and muscarinic acetylcholine (M2) receptors . A cirrhotic cardiomyopathy (CCM) rat model was established by CCL4-oil solution for subcutaneous injection into th…	2021	22	3	EXCLUDED	NOT RELEVANT
	AUTOR INDEX	British Journal of Anaesthesia		1992	69	6	EXCLUDED	NOT RELEVANT
Chebib, F. T. and Torres, V. E.	Autosomal Dominant Polycystic Kidney Disease: Core Curriculum 2016	Front Cardiovasc Med.		2021	8:.	doi	EXCLUDED	NOT RELEVANT
Lütken, S. C., Frøkiær, J. and Nielsen, S.	AVP-Induced Increase in AQP2 and p-AQP2 Is Blunted in Heart Failure during Cardiac Remodeling and Is Associated with Decreased AT1R Abundance in Rat Kidney	J Neurosci Res.	Aim: The objective was to examine the renal effects of long-term increased angiotensin II and vasopressin plasma levels in early-stage heart failure (HF). We investigated the regulations of the V2 vasopressin receptor, the type 1A angiotensin II receptor, the (pro)renin receptor, and the water channels AQP2, AQP1, AQP3, and AQP4 in the inner medulla of rat kidney. Methods: HF was induced by coron…	2018	96	4	EXCLUDED	NOT RELEVANT
Fukunaga, N., Uryuhara, K. and Koyama, T.	Axillobifemoral Bypass for Aortitis Syndrome in a Living-Donor Liver Transplant Patient	Ann Vasc Dis	A 64-year-old female patient with aortitis syndrome presented with progressive intermittent claudication for 6 months. Her medical history was notable for living-donor liver transplantation for primary biliary cirrhosis 4-years prior and chronic immunosuppressive therapy. Evaluation included normal laboratory examination, and contrast-enhanced computed tomography angiography which demonstrated se…	2016	9	3	EXCLUDED	NOT RELEVANT
Batlle, M., Castillo, N., Alcarraz, A., Sarvari, S., Sangüesa, G., Cristóbal, H., García de Frutos, P., Sitges, M., Mont, L. and Guasch, E.	Axl expression is increased in early stages of left ventricular remodeling in an animal model with pressure-overload	PLoS Negl Trop Dis.	Background: AXL is a receptor tyrosine kinase that has been related to kidney and vascular disorders. Heart failure patients with reduced ejection fraction have higher AXL in serum than controls. No information about Axl expression with HF progression is available. Methods: Thoracic transverse aortic constriction (TAC) was successfully performed on male Wistar rats (n = 25) with different constri…	2017	11	4. doi:10.1371/journal.pntd.0005417.	EXCLUDED	NOT RELEVANT
Takami, T. and Saito, Y.	Azelnidipine plus olmesartan versus amlodipine plus olmesartan on arterial stiffness and cardiac function in hypertensive patients: a randomized trial	JIMD Rep.	Purpose: To compare the long-term effects of olmesartan combined with either azelnidipine or amlodipine on central blood pressure (CBP), left ventricular (LV) mass index (LVMI), LV diastolic function (e′ velocity, E/e′ ratio, E/A ratio) and arterial stiffness (brachial-ankle pulse wave velocity [baPWV] and augmentation index normalized for a heart rate of 75 bpm [AIx]). Patients and methods: Pati…	2012	6:65-72.	doi	EXCLUDED	NOT RELEVANT
	B - Scientific Sessions	ESC Heart Fail.		2018	5	6	EXCLUDED	NOT RELEVANT
Li, Y., Abu-Asab, M., Su, J., Qiu, P., Feng, J., Ohanjanian, L., Kumar, H. S., Fitz, Y., Eichacker, P. Q. and Cui, X.	Bacillus anthracis edema but not lethal toxin challenge in rats is associated with depressed myocardial function in hearts isolated and tested in a Langendorff system	Cochrane Database Syst Rev.	Although direct myocardial depression has been implicated in the lethal effects of Bacillus anthracis lethal toxin (LT), in hearts isolated from healthy rats and perfused under constant pressure, neither LT or edema toxin (ET) in typically lethal concentrations depressed myocardial function. In the present study, we challenged rats with LT and ET and performed in vivo and ex vivo heart measures. …	2021	2021	5. doi:10.1002/14651858.CD012721.pub3.	EXCLUDED	NOT RELEVANT
Lawrence, P. F., Tietjen, G. W., Gingrich, S. and King, T. C.	Bacteroides bacteremia	Can J Surg.	When appropriate culture techniques are employed, Bacteroides bacteremia is found more frequently than might be expected and usually follows contamination from the gastrointestinal or genitourinary tracts. Survival is closely related to the extent of organ impiarment preceding the bacteremia. Proper therapy is based on early recognition of the source of bacteremia and adequate surgical drainage. …	1999	42	2	EXCLUDED	NOT RELEVANT
Kalarickal, P., Liu, Q., Rathor, R., Ishag, S., Kerr, T. and Kangrga, I.	Balloon Aortic Valvuloplasty as a Bridge to Liver Transplantation in Patients With Severe Aortic Stenosis: A Case Series	Transplantation Proceedings	Background Patients with end-stage liver disease and severe aortic stenosis pose a significant perioperative management challenge during liver transplantation (OLT). This patient population is at risk for significant morbidity and mortality and is often denied transplantation. Case Series We describe the successful use of balloon aortic valvuloplasty as a bridging therapy to facilitate perioperat…	2014	46	10	EXCLUDED	NOT RELEVANT
Saia, F., Moretti, C., Dall'Ara, G., Ciuca, C., Taglieri, N., Berardini, A., Gallo, P., Cannizzo, M., Chiarabelli, M., Ramponi, N., Taffani, L., Bacchi-Reggiani, M. L., Marrozzini, C., Rapezzi, C. and Marzocchi, A.	Balloon aortic valvuloplasty as a bridge-to-decision in high risk patients with aortic stenosis: a new paradigm for the heart team decision making	J Am Heart Assoc.	Background: Whilst the majority of the patients with severe aortic stenosis can be directly addressed to surgical aortic valve replacement (AVR) or transcatheter aortic valve implantation (TAVI), in some instances additional information may be needed to complete the diagnostic workout. We evaluated the role of balloon aortic valvuloplasty (BAV) as a bridge-to-decision (BTD) in selected high-risk …	2020	9	10. doi:10.1161/JAHA.119.015521.	EXCLUDED	NOT RELEVANT
Ferguson, J. J., Riuli, E. P., Massumi, A., Treistman, B., Edelman, S. K., Harlan, M. V., Brasier, S. E. and Murgo, J. P.	Balloon Aortic Valvuloplasty: The Texas Heart Institute Experience	World J Gastroenterol.	Between October 1986 and January 1989, 73 percutaneous catheter balloon aortic valvuloplasty procedures were performed in 68 adult patients (32 men and 36 women; mean age, 77 ± 9 years) with severe symptomatic aortic stenosis. Following the procedures, significant improvements were documented in aortic valve area, mean transvalvular pressure gradient, peak-to-peak pressure gradient, left ventricu…	2004	10	16	EXCLUDED	NOT RELEVANT
Bloomgarden, Z. T.	Bariatric Surgery, Exercise, and Inpatient Glycemia Treatment: The American Diabetes Association's 57th Annual Advanced Postgraduate Course	World J Surg Oncol.		2017	15:.	doi	EXCLUDED	NOT RELEVANT
Bassuk, S. S., Manson, J. E., Lee, I. M., Cook, N. R., Christen, W. G., Bubes, V. Y., Gordon, D. S., Copeland, T., Friedenberg, G., D’Agostino, D. M., Ridge, C. Y., MacFadyen, J. G., Kalan, K. and Buring, J. E.	Baseline characteristics of participants in the VITamin D and OmegA-3 TriaL (VITAL)	Europace.	Evidence for a role of supplemental vitamin D and marine omega-3 fatty acids in preventing cancer and cardiovascular disease (CVD) remains inconclusive and insufficient to inform nutritional recommendations for primary prevention. The VITamin D and Omega-A 3 TriaL (VITAL) is an ongoing nationwide, randomized, double-blind, placebo-controlled clinical trial designed to fill this knowledge gap. The…	2020	22	2	EXCLUDED	NOT RELEVANT
Kang, E., Han, M., Kim, H., Park, S. K., Lee, J., Hyun, Y. Y., Kim, Y. S., Chung, W., Kim, H. J., Oh, Y. K., Ahn, C. and Oh, K. H.	Baseline General Characteristics of the Korean Chronic Kidney Disease: Report from the KoreaN Cohort Study for Outcomes in Patients With Chronic Kidney Disease (KNOW-CKD)	BMC Pulm Med.	The KoreaN Cohort Study for Outcomes in Patients With Chronic Kidney Disease (KNOW-CKD) was developed to investigate various clinical courses and risk factors for progression of Korean chronic kidney disease (CKD). The KNOW-CKD study consists of nine clinical centers in Korea, and patients aged between 20 and 75 years with CKD from stage 1 to 5 (predialysis) were recruited. At baseline, blood and…	2021	21:.	doi	EXCLUDED	NOT RELEVANT
Hirota, K.	Basic Biology of Hypoxic Responses Mediated by the Transcription Factor HIFs and Its Implication for Medicine	Front Genet.	Oxygen (O2) is essential for human life. Molecular oxygen is vital for the production of adenosine triphosphate (ATP) in human cells. O2 deficiency leads to a reduction in the energy levels that are required to maintain biological functions. O2 acts as the final acceptor of electrons during oxidative phosphorylation, a series of ATP synthesis reactions that occur in conjunction with the electron …	2015	6:.	doi	EXCLUDED	NOT RELEVANT
Khan, J. M., Greenbaum, A. B., Babaliaros, V. C., Dvir, D., Reisman, M., McCabe, J. M., Satler, L., Waksman, R., Eng, M. H., Paone, G., Chen, M. Y., Bruce, C. G., Stine, A. M., Tian, X., Rogers, T. and Lederman, R. J.	The BASILICA Trial: 1-year outcomes of transcatheter electrosurgical leaflet laceration to prevent TAVR coronary obstruction	Nutrients.	Background: Coronary artery obstruction is a rare, devastating complication of transcatheter aortic valve replacement (TAVR). Transcatheter electrosurgical aortic leaflet laceration (BASILICA) is a novel technique to prevent coronary artery obstruction. We report the 1-year outcomes of the BASILICA trial. Primary endpoints of 30-day success and safety have been reported previously. Methods: The B…	2021	13	3. doi:10.3390/nu13030874.	EXCLUDED	NOT RELEVANT
Spinner, G. R., von Deuster, C., Tezcan, K. C., Stoeck, C. T. and Kozerke, S.	Bayesian intravoxel incoherent motion parameter mapping in the human heart	J Neurosurg.	Background: Intravoxel incoherent motion (IVIM) imaging of diffusion and perfusion in the heart suffers from high parameter estimation error. The purpose of this work is to improve cardiac IVIM parameter mapping using Bayesian inference. Methods: A second-order motion-compensated diffusion weighted spin-echo sequence with navigator-based slice tracking was implemented to collect cardiac IVIM data…	2009	110	6	EXCLUDED	NOT RELEVANT
Ebersole, C., Ahmad, R., Rich, A. V., Potter, L. C., Dong, H. and Kolipaka, A.	A Bayesian Method for Accelerated Magnetic Resonance Elastography of the Liver	BMC Nephrol.	Purpose: Magnetic resonance elastography (MRE) is a noninvasive tool for quantifying soft tissue stiffness. MRE has been adopted as a clinical method for staging liver fibrosis. The application of liver MRE, however, requires multiple lengthy breath holds. We propose a new data acquisition and processing method to reduce MRE scan time. Theory and Methods: A Bayesian image reconstruction method th…	2013	0.770139	doi	EXCLUDED	NOT RELEVANT
Park, Y. S., Moon, Y. J., Kim, S. H., Kim, J. M., Song, J. G. and Hwang, G. S.	Beat-to-Beat Tracking of Pulse Pressure and Its Respiratory Variation Using Heart Sound Signal in Patients Undergoing Liver Transplantation	Pediatr Pulmonol.	Purpose: To investigate the possibility of esophageal phonocardiography as a monitor for invasively measured pulse pressure (PP) and its respiratory variation (PPV) in patients undergoing liver transplantation. Methods: In 24 liver transplantation recipients, all hemodynamic parameters, including PP and PPV, were measured during five predetermined surgical phases. Simultaneously, signals of esoph…	2016	51	Suppl 45	EXCLUDED	NOT RELEVANT
Beaulieu, Yanick and Marik, Paul E.	Bedside Ultrasonography in the ICU: Part 2	Chest	This is the second of a two-part review on the application of bedside ultrasonography in the ICU. In this part, the following procedures will be covered: (1) echocardiography and cardiovascular diagnostics (second part); (2) the use of bedside ultrasound to facilitate central-line placement and to aid in the care of patients with pleural effusions and intra-abdominal fluid collections; (3) the ro…	2005	128	3	EXCLUDED	NOT RELEVANT
Chacko, J. and Brar, G.	Bedside ultrasonography: Applications in critical care: Part I	Curr Health Sci J.	There is increasing interest in the use of ultrasound to assess and guide the management of critically ill patients. The ability to carry out quick examinations by the bedside to answer specific clinical queries as well as repeatability are clear advantages in an acute care setting. In addition, delays associated with transfer of patients out of the Intensive Care Unit (ICU) and exposure to ioniz…	2021	47	1	EXCLUDED	NOT RELEVANT
Kötter, I. and Lötscher, F.	Behçet‘s Syndrome Apart From the Triple Symptom Complex: Vascular, Neurologic, Gastrointestinal, and Musculoskeletal Manifestations. A Mini Review	Kardiochir Torakochirurgia Pol.	Behçet‘s Syndrome (BS) is a variable vessel vasculitis according to the Chapel Hill Consensus Nomenclature (1) and may thus affect any organ, including major and minor arterial and venous vessels to a varying degree and with varying frequency. Although the main features of BS are recurrent oral and genital aphthous ulcers, cutaneous lesions, ocular inflammation and arthritis—major vessel and life…	2017	14	3	EXCLUDED	NOT RELEVANT
Kim, K. S. and Lee, B. W.	Beneficial effect of anti-diabetic drugs for nonalcoholic fatty liver disease	Acta Biomed	Nonalcoholic fatty liver disease (NAFLD) is the most common liver disorder and is associated with various metabolic diseases, including type 2 diabetes mellitus. There are no approved drugs for NAFLD, and the only approved treatment option is weight reduction. As insulin resistance plays an important role in the development of NAFLD, many anti-diabetic drugs have been evaluated for the treatment …	2020	91	4. Epub 2020 Nov 10 doi:10.23750/abm.v91i4.10665.	EXCLUDED	NOT RELEVANT
Collino, M., Pini, A., Mugelli, N., Mastroianni, R., Bani, D., Fantozzi, R., Papucci, L., Fazi, M. and Masini, E.	Beneficial effect of prolonged heme oxygenase 1 activation in a rat model of chronic heart failure	ESC Heart Fail.	We and others have previously demonstrated that heme oxygenase 1 (HO-1) induction by acute hemin administration exerts cardioprotective effects. Here, we developed a rat model of heart failure to investigate whether a long-term induction of HO-1 by chronic hemin administration exerted protective effects. Sprague Dawley rats that underwent permanent ligation of the left coronary artery were closel…	2021	8	2	EXCLUDED	NOT RELEVANT
Alidadi, M., Montecucco, F., Jamialahmadi, T., Al-Rasadi, K., Johnston, T. P. and Sahebkar, A.	Beneficial Effect of Statin Therapy on Arterial Stiffness	Hunter's Tropical Medicine and Emerging Infectious Disease	Arterial stiffness describes the increased rigidity of the arterial wall that occurs as a consequence of biological aging and several diseases. Numerous studies have demonstrated that parameters to assess arterial stiffness, especially pulse-wave velocity, are predictive of those individuals that will suffer cardiovascular morbidity and mortality. Statin therapy may be a pharmacological strategy …	2013:18-27.	Epub 2012 Nov 28 doi	10.1016/B978-1-4160-4390-4.00003-5.	EXCLUDED	NOT RELEVANT
Mahmoud, A. M., Hernández Bautista, R. J., Sandhu, M. A. and Hussein, O. E.	Beneficial Effects of Citrus Flavonoids on Cardiovascular and Metabolic Health	BMC Gastroenterol.	The prevalence of cardiovascular disease (CVD) is increasing over time. CVD is a comorbidity in diabetes and contributes to premature death. Citrus flavonoids possess several biological activities and have emerged as efficient therapeutics for the treatment of CVD. Citrus flavonoids scavenge free radicals, improve glucose tolerance and insulin sensitivity, modulate lipid metabolism and adipocyte …	2020	20:.	doi	EXCLUDED	NOT RELEVANT
Arumugam, S., Thandavarayan, R. A., Veeraveedu, P. T., Nakamura, T., Arozal, W., Sari, F. R., Giridharan, V. V., Soetikno, V., Palaniyandi, S. S., Harima, M., Suzuki, K., Nagata, M., Kodama, M. and Watanabe, K.	Beneficial effects of edaravone, a novel antioxidant, in rats with dilated cardiomyopathy	Diabetol Metab Syndr.	Edaravone, a novel antioxidant, acts by trapping hydroxyl radicals, quenching active oxygen and so on. Its cardioprotective activity against experimental autoimmune myocarditis (EAM) was reported. Nevertheless, it remains to be determined whether edaravone protects against cardiac remodelling in dilated cardiomyopathy (DCM). The present study was undertaken to assess whether edaravone attenuates …	2019	11	Suppl 1. doi:10.1186/s13098-019-0473-3.	EXCLUDED	NOT RELEVANT
Sun, Y., Lian, Z., Jiang, C., Wang, Y. and Zhu, H.	Beneficial Metabolic Effects of 2′,3′,5′-tri-acetyl-N6- (3-Hydroxylaniline) Adenosine in the Liver and Plasma of Hyperlipidemic Hamsters	BMJ Case Rep.	Background: Pharmaceutical research of hyperlipidemia has been commonly pursued using traditional approaches. However, unbiased metabonomics attempts to explore the metabolic signature of hyperlipidemia in a high-throughput manner to understand pathophysiology of the disease process. Methodology/Principal Findings: As a new way, we performed 1H NMR-based metabonomics to evaluate the beneficial ef…	2021	14	5. doi:10.1136/bcr-2021-243016.	EXCLUDED	NOT RELEVANT
Chamberlin, K. W. and Baker, W. L.	Benefit–risk assessment of pitavastatin for the treatment of hypercholesterolemia in older patients	Circ Res.	With the practice-shifting changes made with the most recent guidelines for treating blood cholesterol, more older patients may be prescribed statin therapy. Therefore, it is imperative that practitioners have not only a working knowledge of information related to statins, but more specifically to their efficacy and safety in elderly populations. Pitavastatin is the most recent statin to receive …	2019	125	8	EXCLUDED	NOT RELEVANT
Misra, D. P., Gasparyan, A. Y. and Zimba, O.	Benefits and adverse effects of hydroxychloroquine, methotrexate and colchicine: searching for repurposable drug candidates	World J Gastroenterol.	Repurposing of antirheumatic drugs has garnered global attention. The aim of this article is to overview available evidence on the use of widely used antirheumatic drugs hydroxychloroquine, methotrexate and colchicine for additional indications. Hydroxychloroquine has endothelial stabilizing and anti-thrombotic effects. Its use has been explored as an adjunctive therapy in refractory thrombosis i…	2014	20	34	EXCLUDED	NOT RELEVANT
Yoon, H. E., Chang, Y. K., Shin, S. J., Choi, B. S., Kim, B. S., Park, C. W., Song, H. C., Yoon, S. A., Jin, D. C. and Kim, Y. S.	Benefits of a Continuous Ambulatory Peritoneal Dialysis (CAPD) Technique with One Icodextrin-Containing and Two Biocompatible Glucose-Containing Dialysates for Preservation of Residual Renal Function and Biocompatibility in Incident CAPD Patients	Med J Armed Forces India.	In a prospective randomized controlled study, the efficacy and safety of a continuous ambulatory peritoneal dialysis (CAPD) technique has been evaluated using one icodextrin-containing and two glucose-containing dialysates a day. Eighty incident CAPD patients were randomized to two groups; GLU group continuously using four glucose-containing dialysates (n=39) and ICO group using one icodextrin-co…	1995	51	2	EXCLUDED	NOT RELEVANT
Chueamuangphan, N., Patumanond, J., Wongtheptien, W., Nawarawong, W., Sukonthasarn, A., Chuncharunee, S. and Tawichasri, C.	Benefits of chronic blood transfusion in hemoglobin E/β thalassemia with pulmonary arterial hypertension	Genet Med.	Objective: The aim of the research reported here was to compare pulmonary artery systolic pressure (PASP) and 6-minute walk distance after 1 year of follow-up in hemoglobin E/β thalassemia (E/β-Thal) with pulmonary arterial hypertension (PAH) patients who received chronic blood transfusions versus those who received occasional transfusions. Methods: A nonrandomized clinical trial was conducted at…	2008	10	7	EXCLUDED	NOT RELEVANT
Cardona, M., Martín, V., Prat-Gonzalez, S., Ortiz, J. T., Perea, R. J., de Caralt, T. M., Masotti, M., Pérez-Villa, F. and Sabaté, M.	Benefits of chronic total coronary occlusion percutaneous intervention in patients with heart failure and reduced ejection fraction: insights from a cardiovascular magnetic resonance study	J Clin Invest.	Background: Chronic total occlusion percutaneous coronary intervention (CTO-PCI) can improve angina and left ventricular ejection fraction (LVEF). These benefits were not assessed in populations with heart failure with reduced ejection fraction (HFrEF). We studied the effect of CTO-PCI on left ventricular function and clinical parameters in patients with HFrEF. Methods: Using cardiovascular magne…	2013	123	8	EXCLUDED	NOT RELEVANT
de Mello, C. L., da Conceição, T. M. A., Dal Pont, T., Peruzzolo, C. C., Lúcio, M. N. and Paulin, E.	The Benefits of Neuromuscular Electrical Stimulation in the Muscular and Functional Capacity of Patients With Liver Cirrhosis: Protocol for a Randomized Clinical Trial	PLoS One.	Cirrhosis causes systemic and metabolic changes that culminate in various complications, such as compromised pulmonary function, ascites, hepatic encephalopathy, weight loss, and muscle weakness with significant physical function limitations. Our aim is to evaluate the effects of training with neuromuscular electrical stimulation (NMES) on the muscular and functional capacity of patients with cir…	2012	7	12. doi:10.1371/journal.pone.0050919.	EXCLUDED	NOT RELEVANT
Friedman, J. M., Couso, R., Kitchens, M., Vakhshori, V., Hillin, C. D., Wu, C. H., Steere, J., Ahn, J. and Hume, E.	Benign heart murmurs as a predictor for complications following total joint arthroplasty	J Community Hosp Intern Med Perspect.	Background: There is scant literature examining the predictive role of heart murmurs in the absence of suspected structural heart disease on complications of non-cardiac surgery. We hypothesize the detection of heart murmurs in the absence of structural heart disease will help identify patients at risk for complications following total joint arthroplasty (TJA) surgery. Method: This was a prospect…	2018	8	4	EXCLUDED	NOT RELEVANT
Rao, T. S. M. and Chennamsetty, K.	Berardinelli-Seip congenital lipodystrophy in two siblings	Dis Markers	Berardinelli-Seip congenital lipodystrophy (BSCL) is a very rare autosomal recessive disorder characterized by various dermatological and systemic manifestations such as lipoatrophy, hypertriglyceridemia, hepatomegaly, acanthosis nigricans, and acromegaloid features. BSCL type 2 is more common and severe, with onset in the neonatal period or in early infancy. The locus for BSCL2 has been identifi…	2002	18	2022-06-05	EXCLUDED	NOT RELEVANT
Neag, M. A., Mocan, A., Echeverría, J., Pop, R. M., Bocsan, C. I., Crişan, G. and Buzoianu, A. D.	Berberine: Botanical Occurrence, Traditional Uses, Extraction Methods, and Relevance in Cardiovascular, Metabolic, Hepatic, and Renal Disorders	J Clin Med.	Berberine-containing plants have been traditionally used in different parts of the world for the treatment of inflammatory disorders, skin diseases, wound healing, reducing fevers, affections of eyes, treatment of tumors, digestive and respiratory diseases, and microbial pathologies. The physico-chemical properties of berberine contribute to the high diversity of extraction and detection methods.…	2018	7	10. doi:10.3390/jcm7100305.	EXCLUDED	NOT RELEVANT
Martin, N., Manoharan, K., Davies, C. and Lumbers, R. T.	Beta‐blockers and inhibitors of the renin‐angiotensin aldosterone system for chronic heart failure with preserved ejection fraction	J Cardiovasc Magn Reson.	Background: Beta‐blockers and inhibitors of the renin‐angiotensin‐aldosterone system improve survival and reduce morbidity in people with heart failure with reduced left ventricular ejection fraction (LVEF); a review of the evidence is required to determine whether these treatments are beneficial for people with heart failure with preserved ejection fraction (HFpEF). Objectives: To assess the eff…	2013	15	1	EXCLUDED	NOT RELEVANT
Deutsch, M. A., Bleiziffer, S., Elhmidi, Y., Piazza, N., Voss, B., Lange, R. and Krane, M.	Beyond Adding Years to Life: Health-related Quality-of-life and Functional Outcomes in Patients with Severe Aortic Valve Stenosis at High Surgical Risk Undergoing Transcatheter Aortic Valve Replacement	BMC Neurol.	Aortic valve stenosis (AVS) is the most frequent acquired valvular heart disease in western industrialized countries and its prevalence considerably increases with age. Once becoming symptomatic severe AVS has a very poor prognosis. Progressive and rapid symptom deterioration leads to an impairment of functional status and compromised healthrelated quality-of-life (HrQoL) simultaneously. Until re…	2005	05:09:00	doi	EXCLUDED	NOT RELEVANT
Hung, C. L., Hung, T. C., Lai, Y. H., Lu, C. S., Wu, Y. J. and Yeh, H. I.	Beyond malignancy: the role of carbohydrate antigen 125 in heart failure	Medicine (Baltimore).	Carbohydrate antigen 125 (CA-125), traditionally a tumor marker for screening, diagnosis, and monitoring in ovarian malignancy, had recently been shown increasing evidence and more extensively recognized/explored as a novel surrogate of heart failure (HF). The exact mechanisms underlying the pathophysiologic link between elevated serum CA-125 concentration and HF may be multi-factorial, with both…	2018	97	36. doi:10.1097/MD.0000000000011902.	EXCLUDED	NOT RELEVANT
Ballas, S. K., Kesen, M. R., Goldberg, M. F., Lutty, G. A., Dampier, C., Osunkwo, I., Wang, W. C., Hoppe, C., Hagar, W., Darbari, D. S. and Malik, P.	Beyond the Definitions of the Phenotypic Complications of Sickle Cell Disease: An Update on Management	Br Heart J.	The sickle hemoglobin is an abnormal hemoglobin due to point mutation (GAG → GTG) in exon 1 of the β globin gene resulting in the substitution of glutamic acid by valine at position 6 of the β globin polypeptide chain. Although the molecular lesion is a single-point mutation, the sickle gene is pleiotropic in nature causing multiple phenotypic expressions that constitute the various complications…	1981	46	5	EXCLUDED	NOT RELEVANT
Lieberwirth, J. K., Joset, P., Heinze, A., Hentschel, J., Stein, A., Iannaccone, A., Steindl, K., Kuechler, A. and Abou Jamra, R.	Bi-allelic loss of function variants in SLC30A5 as cause of perinatal lethal cardiomyopathy	Membranes (Basel).	Perinatal mortality is a heavy burden for both affected parents and physicians. However, the underlying genetic causes have not been sufficiently investigated and most cases remain without diagnosis. This impedes appropriate counseling or therapy. We describe four affected children of two unrelated families with cardiomyopathy, hydrops fetalis, or cystic hygroma that all deceased perinatally. In …	2021	11	2. doi:10.3390/membranes11020081.	EXCLUDED	NOT RELEVANT
	Bibliography of biomedical ultrasound	Ultrasound in Medicine & Biology		1981	7	2	EXCLUDED	NOT RELEVANT
	Bibliography of biomedical ultrasound	Ultrasound in Medicine & Biology		1982	8	3	EXCLUDED	NOT RELEVANT
	Bibliography of biomedical ultrasound	Ultrasound in Medicine & Biology		1983	9	6	EXCLUDED	NOT RELEVANT
	Bibliography of biomedical ultrasound	Ultrasound in Medicine & Biology		1985	11	6	EXCLUDED	NOT RELEVANT
	Bibliography of biomedical ultrasound	Ultrasound in Medicine & Biology		1986	12	1	EXCLUDED	NOT RELEVANT
	Bibliography of biomedical ultrasound	Ultrasound in Medicine & Biology		1987	13	7	EXCLUDED	NOT RELEVANT
	Bibliography of biomedical ultrasound	Ultrasound in Medicine & Biology		1988	14	5	EXCLUDED	NOT RELEVANT
	Bibliography of biomedical ultrasound	Ultrasound in Medicine & Biology		1989	15	8	EXCLUDED	NOT RELEVANT
Elizabeth and White, Denis	Bibliography of biomedical ultrasound	Ultrasound in Medicine & Biology		1987	13	1	EXCLUDED	NOT RELEVANT
White, Denis and White, Elizabeth	Bibliography of biomedical ultrasound	Ultrasound in Medicine & Biology		1990	16	9	EXCLUDED	NOT RELEVANT
	Bibliography of biomedical ultrasound 1983	Ultrasound in Medicine & Biology		1987	13	11	EXCLUDED	NOT RELEVANT
	Bibliography of biomedical ultrasound 1984	Ultrasound in Medicine & Biology		1987	13	11	EXCLUDED	NOT RELEVANT
	Bibliography of biomedical ultrasound No. 58	Ultrasound in Medicine & Biology		1986	12	9	EXCLUDED	NOT RELEVANT
	Bibliography of diagnostic uses of ultrasound in medicine and biology	Ultrasound in Medicine & Biology		1975	1	4	EXCLUDED	NOT RELEVANT
	Bibliography of diagnostic uses of ultrasound in medicine and biology	Ultrasound in Medicine & Biology		1978	4	2	EXCLUDED	NOT RELEVANT
Khan, Z., Gates, K. and Simpson, S. A.	Bicavitary effusion secondary to liver lobe torsion in a dog	J Cachexia Sarcopenia Muscle.	We described the diagnosis and successful treatment of pleural and peritoneal effusion secondary to liver lobe torsion in a dog. A 12-year-old female spayed Borzoi dog was referred for heart failure. Emergency room thoracic and abdominal ultrasound showed a large volume of pleural effusion with mild peritoneal effusion and an abdominal mass. Pleural fluid analysis classified the effusion as exuda…	2013	4	3	EXCLUDED	NOT RELEVANT
Razzak, M. I., Imran, M. and Xu, G.	Big data analytics for preventive medicine	J Midlife Health.	Medical data is one of the most rewarding and yet most complicated data to analyze. How can healthcare providers use modern data analytics tools and technologies to analyze and create value from complex data? Data analytics, with its promise to efficiently discover valuable pattern by analyzing large amount of unstructured, heterogeneous, non-standard and incomplete healthcare data. It does not o…	2013	4	2	EXCLUDED	NOT RELEVANT
Desai, M., Mathur, B., Eblimit, Z., Vasquez, H., Taegtmeyer, H., Karpen, S., Penny, D. J., Moore, D. D. and Anakk, S.	Bile acid excess induces cardiomyopathy and metabolic dysfunctions in the heart	Cardiovasc Diagn Ther.	Cardiac dysfunction in patients with liver cirrhosis is strongly associated with increased serum bile acid concentrations. Here we show that excess bile acids decrease fatty acid oxidation in cardiomyocytes and can cause heart dysfunction, a cardiac syndrome that we term Cholecardia. Fxr; Shp double knockout (DKO) mice, a model for bile acid overload, display cardiac hypertrophy, bradycardia, and…	2020	10	3	EXCLUDED	NOT RELEVANT
McLin, V. A.	Biliary atresia in adolescents and young adults	J Bras Pneumol.		2015	41	6	EXCLUDED	NOT RELEVANT
Hamad, M. A. and El-Amin, H.	Bilio-entero-gastrostomy: prospective assessment of a modified biliary reconstruction with facilitated future endoscopic access	Gastric Cancer	Background: Hepaticojejunostomy (HJ) is the classical reconstruction for benign biliary stricture. Endoscopic management of anastomotic complications after hepaticojejunostomy is extremely difficult. In this work we assess a modified biliary reconstruction in the form of bilio-entero-gastrostomy (BEG) regarding the feasibility of endoscopic access to HJ and management of its stenosis if encounter…	2014	17	3	EXCLUDED	NOT RELEVANT
Colín-Ramírez, Eloisa, Castillo-Martínez, Lilia, Orea-Tejeda, Arturo, Vázquez-Durán, Marisela, Rodríguez, Ana E. and Keirns-Davis, Candace	Bioelectrical impedance phase angle as a prognostic marker in chronic heart failure	Nutrition	Objective The main purpose of the present study was to assess the prognostic value of the bioelectrical phase angle (PA) in patients with heart failure independently of other parameters of a poor prognosis. Methods This retrospective study included 389 patients with heart failure. Anthropometric, body composition, clinical, biochemical, and echocardiographic data were collected from all patients.…	2012	28	9	EXCLUDED	NOT RELEVANT
Pinezich, M. and Vunjak-Novakovic, G.	Bioengineering approaches to organ preservation ex vivo	Adv Drug Deliv Rev.	The advent of successful solid organ transplantation is undoubtedly among the most significant medical achievements of the 20th century. Despite advances in the field of transplantation since its inception over 50 years ago, our approach to donor organ preservation outside of the body remains unchanged. Recently, attempts have been made to replace static cold storage with more sophisticated ex vi…	2012	64	13	EXCLUDED	NOT RELEVANT
Bannerman, D., Pascual-Gil, S., Floryan, M. and Radisic, M.	Bioengineering strategies to control epithelial-to-mesenchymal transition for studies of cardiac development and disease	Diabetol Metab Syndr.	Epithelial-to-mesenchymal transition (EMT) is a process that occurs in a wide range of tissues and environments, in response to numerous factors and conditions, and plays a critical role in development, disease, and regeneration. The process involves epithelia transitioning into a mobile state and becoming mesenchymal cells. The investigation of EMT processes has been important for understanding …	2014	6:.	doi	EXCLUDED	NOT RELEVANT
Schwaiger, E., Simon, A., Wabel, P., Schairer, B., Berner, C., Signorini, L., Ernstbrunner, M., Evstatiev, R., Schwabl, P., Hinterholzer, G., Frommlet, F., Vychytil, A., Müller, C. J. and Hecking, M.	Bioimpedance spectroscopy for fluid status assessment in patients with decompensated liver cirrhosis: Implications for peritoneal dialysis	J Am Coll Cardiol.	Bioimpedance spectroscopy (BIS) is routinely used in peritoneal dialysis patients and might aid fluid status assessment in patients with liver cirrhosis, but the effect of ascites volume removal on BIS-readings is unknown. Here we determined changes in BIS-derived parameters and clinical signs of fluid overload from before to after abdominal paracentesis. Per our pre-specified sample size calcula…	2007	50	6	EXCLUDED	NOT RELEVANT
Singh, J. A., Hossain, A., Mudano, A. S., Tanjong Ghogomu, E., Suarez‐Almazor, M. E., Buchbinder, R., Maxwell, L. J., Tugwell, P. and Wells, G. A.	Biologics or tofacitinib for people with rheumatoid arthritis naive to methotrexate: a systematic review and network meta‐analysis	Lung	Background: Biologic disease‐modifying anti‐rheumatic drugs (biologics) are highly effective in treating rheumatoid arthritis (RA), however there are few head‐to‐head biologic comparison studies. We performed a systematic review, a standard meta‐analysis and a network meta‐analysis (NMA) to update the 2009 Cochrane Overview. This review is focused on the adults with RA who are naive to methotrexa…	2017:1-8.	doi	10.1007/s00408-020-00405-7.	EXCLUDED	NOT RELEVANT
Singh, J. A., Hossain, A., Tanjong Ghogomu, E., Mudano, A. S., Maxwell, L. J., Buchbinder, R., Lopez‐Olivo, M. A., Suarez‐Almazor, M. E., Tugwell, P. and Wells, G. A.	Biologics or tofacitinib for people with rheumatoid arthritis unsuccessfully treated with biologics: a systematic review and network meta‐analysis	Congenit Heart Dis.	Background: Biologic disease‐modifying anti‐rheumatic drugs (DMARDs: referred to as biologics) are effective in treating rheumatoid arthritis (RA), however there are few head‐to‐head comparison studies. Our systematic review, standard meta‐analysis and network meta‐analysis (NMA) updates the 2009 Cochrane overview, 'Biologics for rheumatoid arthritis (RA)' and adds new data. This review is focuse…	2015	10	1	EXCLUDED	NOT RELEVANT
Castelli, F.	The Biology of the Autistic Syndromes, 3rd Edition	J Neurol Neurosurg Psychiatry.		2001	70	1	EXCLUDED	NOT RELEVANT
Chang, N. W., Dai, H. J., Shih, Y. Y., Wu, C. Y., Dela Rosa, M. A. C., Obena, R. P., Chen, Y. J., Hsu, W. L. and Oyang, Y. J.	Biomarker identification of hepatocellular carcinoma using a methodical literature mining strategy	Transplant Rev (Orlando).	Hepatocellular carcinoma (HCC), one of the most common causes of cancer-related deaths, carries a 5-year survival rate of 18%, underscoring the need for robust biomarkers. In spite of the increased availability of HCC related literatures, many of the promising biomarkers reported have not been validated for clinical use. To narrow down the wide range of possible biomarkers for further clinical va…	2020	34	1	EXCLUDED	NOT RELEVANT
Saraf, A., De Staercke, C., Everitt, I., Haouzi, A., Ko, Y. A., Jennings, S., Kim, J. H., Rodriguez, F. H., Kalogeropoulos, A. P., Quyyumi, A. and Book, W.	Biomarker Profile in Stable Fontan Patients	Heart.	Background:: As the population of adults with congenital heart disease (CHD) grows, cardiologists continue to encounter patients with complex anatomies that challenge the standard treatment of care. Single ventricle Fontan palliated patients are the most complex within CHD, with a high morbidity and mortality burden. Factors driving this early demise are largely unknown. Methods and Results:: We …	2001	86	4	EXCLUDED	NOT RELEVANT
Niemelä, O.	Biomarker-Based Approaches for Assessing Alcohol Use Disorders	J Am Coll Cardiol.	Although alcohol use disorders rank among the leading public health problems worldwide, hazardous drinking practices and associated morbidity continue to remain underdiagnosed. It is postulated here that a more systematic use of biomarkers improves the detection of the specific role of alcohol abuse behind poor health. Interventions should be initiated by obtaining information on the actual amoun…	2021	77	13	EXCLUDED	NOT RELEVANT
Yurttas, T., Hidvegi, R. and Filipovic, M.	Biomarker-Based Preoperative Risk Stratification for Patients Undergoing Non-Cardiac Surgery	World J Gastroenterol.	Perioperative morbidity and mortality remains a substantial problem and is strongly associated with patients’ cardiac comorbidities. Guidelines for the cardiovascular assessment and management of patients at risk of cardiac issues while undergoing non-cardiac surgery are traditionally based on the exclusion of active or unstable cardiac conditions, determination of the risk of surgery, the functi…	2003	9	8	EXCLUDED	NOT RELEVANT
Zhu, K., Dai, Z. and Zhou, J.	Biomarkers for hepatocellular carcinoma: progression in early diagnosis, prognosis, and personalized therapy	Rev Bras Ter Intensiva.	Hepatocellular carcinoma (HCC) is one of the most common malignant tumors in the world. Currently, surgical resection, liver transplantation, and local ablation are considered curative therapeutic practices for HCC. The diagnosis of HCC without pathologic confirmation is achieved by analyzing serum alpha-fetoprotein (AFP) levels combined with imaging techniques, including ultrasonography, magneti…	2016	28	3	EXCLUDED	NOT RELEVANT
Molares-Vila, A., Corbalán-Rivas, A., Carnero-Gregorio, M., González-Cespón, J. L. and Rodríguez-Cerdeira, C.	Biomarkers in Glycogen Storage Diseases: An Update	Acta Biomed	Glycogen storage diseases (GSDs) are a group of 19 hereditary diseases caused by a lack of one or more enzymes involved in the synthesis or degradation of glycogen and are characterized by deposits or abnormal types of glycogen in tissues. Their frequency is very low and they are considered rare diseases. Except for X-linked type IX, the different types are inherited in an autosomal recessive pat…	2020	91	2	EXCLUDED	NOT RELEVANT
Ho, J. E., Shi, L., Day, S. M., Colan, S. D., Russell, M. W., Towbin, J. A., Sherrid, M. V., Canter, C. E., Jefferies, J. L., Murphy, A., Taylor, M., Mestroni, L., Cirino, A. L., Sleeper, L. A., Jarolim, P., Lopez, B., Gonzalez, A., Diez, J., Orav, E. J. and Ho, C. Y.	Biomarkers of cardiovascular stress and fibrosis in preclinical hypertrophic cardiomyopathy	Int J Surg Case Rep.	Objective: Sarcomeric gene mutation carriers without overt left ventricular hypertrophy (G+/LVH−) can harbour subclinical changes in cardiovascular structure and function that precede the development of hypertrophic cardiomyopathy (HCM). We sought to investigate if circulating biomarkers of cardiovascular stress and collagen metabolism among G+/LVH− individuals, measured at rest and following exe…	2019	55:218-22.	doi	EXCLUDED	NOT RELEVANT
Pemberton, P. W., Ahmad, Y., Bodill, H., Lokko, D., Hider, S. L., Yates, A. P., Walker, M. G., Laing, I. and Bruce, I. N.	Biomarkers of oxidant stress, insulin sensitivity and endothelial activation in rheumatoid arthritis: a cross-sectional study of their association with accelerated atherosclerosis	Ultrasound Med Biol.	Background: Women with rheumatoid arthritis (RA) have increased morbidity and mortality due to coronary heart disease. Chronic systemic inflammation is known to accelerate atherosclerosis and increase arterial stiffness in patients, but other mechanisms may also be involved. Biomarkers of oxidant stress, inflammation, insulinaemia and endothelial dysfunction were measured in blood and urine from …	2017	43	9	EXCLUDED	NOT RELEVANT
Wu, Q., Shi, L., Chen, R. and Xing, Q.	Biventricular surgical repair of “Swiss Cheese” ventricular septal defects with two-patch and right ventricle apex excluding technique: preliminary experience and clinical results	AIDS.	Background: “Swiss Cheese” ventricular septal defects (VSDs) is a kind of rare and complex congenital heart defects and the surgical management remains controversial and a challenge. We reviewed our preliminary clinical experience on biventricular surgical repair of “Swiss Cheese” VSDs with two-patch and right ventricle apex excluding technique in 10 cases. Methods: From May 2014 to December 2019…	2021	35	10	EXCLUDED	NOT RELEVANT
Corazzelli, G., Frigeri, F., Arcamone, M., Lucania, A., RosariaVilla, M., Morelli, E., Amore, A., Capobianco, G., Caronna, A., Becchimanzi, C., Volzone, F., Marcacci, G., Russo, F., De Filippi, R., Mastrullo, L. and Pinto, A.	Biweekly rituximab, cyclophosphamide, vincristine, non-pegylated liposome-encapsulated doxorubicin and prednisone (R-COMP-14) in elderly patients with poor-risk diffuse large B-cell lymphoma and moderate to high ‘life threat’ impact cardiopathy	Indian J Thorac Cardiovasc Surg.	This Phase II study assessed feasibility and efficacy of a biweekly R-COMP-14 regimen (rituximab, cyclophosphamide, non-pegylated liposome-encapsulated doxorubicin, vincristine and prednisone) in untreated elderly patients with poor-risk diffuse large B-cell lymphoma (DLBCL) and moderate to high ‘life threat’ impact NIA/NCI cardiac comorbidity. A total of 208 courses were delivered, with close ca…	2021	37	Suppl 2	EXCLUDED	NOT RELEVANT
Miyamoto, S., Yotsumoto, F., Ueda, T., Fukami, T., Sanui, A., Miyata, K., Nam, S. O., Fukagawa, S., Katsuta, T., Maehara, M., Kondo, H., Miyahara, D., Shirota, K., Yoshizato, T., Kuroki, M., Nishikawa, H., Saku, K., Tsuboi, Y., Ishitsuka, K., Takamatsu, Y., Tamura, K., Matsunaga, A., Hachisuga, T., Nishino, S., Odawara, T., Maeda, K., Manabe, S., Ishikawa, T., Okuno, Y., Ohishi, M., Hikita, T., M…	BK-UM in patients with recurrent ovarian cancer or peritoneal cancer: a first-in-human phase-I study	Eur Heart J Case Rep.	Background: BK-UM (CRM197) is a mutant form of diphtheria toxin and a specific inhibitor of heparin-binding epidermal growth factor-like growth factor (HB-EGF). We assessed the safety, pharmacokinetics, recommended dose, and efficacy of BK-UM in patients with recurrent ovarian cancer (OC) or peritoneal cancer (PC), and measured HB-EGF levels in serum and abdominal fluid after BK-UM administration…	2017	1	1. doi:10.1093/ehjcr/ytx003.	EXCLUDED	NOT RELEVANT
Zhang, X. H., Chen, Y., Li, B., Liu, J. Y., Yang, C. M. and Ma, M. Z.	Blocking follistatin-like 1 attenuates liver fibrosis in mice by regulating transforming growth factor-beta signaling	Clin Cardiol.	Aim: To elucidate the effect of inhibiting follistatin-like 1 on liver fibrosis and activation of hepatic stellate cells in mice. Methods: We generated a follistatin-like 1 neutralizing antibody that can inhibit TGF-β 1-induced expression of collagen1α1 in primary mouse liver fibroblasts. All of the mice in our study were induced with carbon tetrachloride and thioacetamide. In addition, primary h…	2018	41	6	EXCLUDED	NOT RELEVANT
Celebi, S., Celebi, O. O., Berkalp, B., Aydogdu, S. and Amasyali, B.	Blood Group Types O and Non-O Are Associated With Coronary Collateral Circulation Development	Nat Sci Sleep.	Blood group types are associated with coronary artery disease. However, data are scarce about the impact of blood group types on coronary collateral circulation. In this study, we aimed to investigate the relationship between the blood group types and coronary collateral circulation. Two hundred and twelve patients who underwent coronary angiography in our department and had a stenosis of ≥ 90% i…	2019	11:281-9.	doi	EXCLUDED	NOT RELEVANT
Noumi, B., Teruya, S., Solomon, S., Helmke, S. and Maurer, M. S.	Blood Volume Measurements in Patients with Heart Failure and a Preserved Ejection Fraction (HFPEF): Implications for Diagnosing Anemia	Cells.	Racial differences in the prevalence of anemia in patients with heart failure have been noted. The diagnosis of anemia in heart failure patients can be confounded by many factors. Plasma volume expansion is one of the most prominent confounders. We will study the difference of anemia prevalence using two different diagnostic techniques: peripheral hemoglobin recommended by the World Health Organi…	2020	9	7. doi:10.3390/cells9071667.	EXCLUDED	NOT RELEVANT
Opsha, Y. and Brophy, A.	Blood, Blood Components, Plasma, and Plasma Products	Eur Heart J.	This review of the 2013–2014 publications on important side effects of blood, blood components, plasma, and plasma products covers albumin, blood transfusion (erythrocytes, granulocytes, and platelets), blood substitutes (hemoglobin-based oxygen carriers), plasma products (alpha1-antitrypsin, C1 esterase inhibitor concentrate, cryoprecipitate, and fresh frozen plasma), plasma substitutes (dextran…	2013	34	11	EXCLUDED	NOT RELEVANT
Sikaris, Ken	BNP—Considering a Heartfelt Message	Heart, Lung and Circulation	The natriuretic hormones have been discovered as mediators of the cardiac response to volume overload and mechanical dysfunction. Although there are some physiological differences between atrial natriuretic peptide (ANP) and brain natriuretic peptide (BNP), it is BNP that has been found to be most useful as a clinical test. BNP is secreted along with an N terminal proBNP cleavage product (NT-proB…	2004	13		EXCLUDED	NOT RELEVANT
Rebar, A. H. and Thompson, C. A.	Body Cavity Fluids	Gastroenterol Hepatol (N Y).		2007	3	7	EXCLUDED	NOT RELEVANT
Thompson, C. A. and Rebar, A. H.	Body Cavity Fluids	Alcohol Health Res World		1995	19	4	EXCLUDED	NOT RELEVANT
Park, C. S., Lee, S. E., Cho, H. J., Kim, Y. J., Kang, H. J., Oh, B. H. and Lee, H. Y.	Body fluid status assessment by bio-impedance analysis in patients presenting to the emergency department with dyspnea	Springerplus.	Background/Aims: Fluid retention occurs in patients with heart failure, accounting for dyspnea. We investigated the diagnostic implication of body fluid status, assessed by bio-impedance analysis (BIA), in acute heart failure (AHF) among patients who presented with dyspnea. Methods: A total of 100 patients who presented with dyspnea and suspected with AHF were analyzed in this study. We enrolled …	2015	4:.	doi	EXCLUDED	NOT RELEVANT
Kohgo, Y., Ikuta, K., Ohtake, T., Torimoto, Y. and Kato, J.	Body iron metabolism and pathophysiology of iron overload	Magn Reson Imaging.	Iron is an essential metal for the body, while excess iron accumulation causes organ dysfunction through the production of reactive oxygen species. There is a sophisticated balance of body iron metabolism of storage and transport, which is regulated by several factors including the newly identified peptide hepcidin. As there is no passive excretory mechanism of iron, iron is easily accumulated wh…	2014	32	6	EXCLUDED	NOT RELEVANT
Ulrich, S., Hersberger, M., Fischler, M., Huber, L. C., Senn, O., Treder, U., Speich, R. and Schmid, C.	Bone Mineral Density and Secondary Hyperparathyroidism in Pulmonary Hypertension	J Am Coll Cardiol.	Background:: Low bone mineral density (BMD) is common in chronic lung diseases and associated with reduced quality of life. Little is known about BMD in pulmonary hypertension (PH). Methods:: Steroid-naïve patients with PH (n=34; 19 idiopathic, 15 chronic thromboembolic) had BMD measured by DXA at the time of diagnostic right heart catheterization. Exercise capacity, quality of life and various p…	2012	60	18	EXCLUDED	NOT RELEVANT
Chen, X., Xu, J., Jiang, B. and Liu, D.	Bone Morphogenetic Protein-7 Antagonizes Myocardial Fibrosis Induced by Atrial Fibrillation by Restraining Transforming Growth Factor-β (TGF-β)/Smads Signaling	J Clin Sleep Med.	Background: This aim of this study was to investigate the expression of BMP-7 in atrial fibrillation and illuminate the role of BMP-7 and TGF-β/Smads signaling in myocardial fibrosis. Material/Methods: Fibrosis of myocardial fibroblasts was induced by TGF-β1 and the optimal condition was determined by the MTT assay. Cells with TGF-β1 treatment were sub-divided into 4 groups: TGF-β1 group, TGF-β1 …	2020	16	7	EXCLUDED	NOT RELEVANT
Karna, S. T., Pandey, C. K., Pandey, V. K. and Dhankhar, M.	Bradycardia induced polymorphic ventricular tachycardia during living donor liver transplantation	Rev Bras Cir Cardiovasc.		2015	30	2	EXCLUDED	NOT RELEVANT
Kumar, G., Taneja, A. and Kandiah, P. A.	Brain and the Liver: Cerebral Edema, Hepatic Encephalopathy and Beyond	Heart.	Occurrence of brain dysfunction is common in both chronic liver disease as well as acute liver failure. While brain dysfunction most commonly manifests as hepatic encephalopathy is chronic liver disease; devastating complications of cerebral edema and brain herniation syndromes may occur with acute liver failure. Ammonia seems to play a central role in the pathogenesis of brain dysfunction in bot…	1999	82	3	EXCLUDED	NOT RELEVANT
Logeart, D., Gambert, A., Beyne, P., Guiti, C., Geyer, C., Bourgoin, P., Alonso, C., Ennezat, P. V., Gourgon, R. and Cohen-Solal, A.	[Brain natriuretic peptide (BNP) in coronary insufficiency: relationship with left ventricular filling and exercise tolerance]	Ann Cardiol Angeiol (Paris)	Brain natriuretic peptide (BNP) is a recently discovered peptide, secreted by the atria and ventricles in response to parietal distension. It was recently proposed as a screening test for left ventricular failure. The authors assayed this peptide at rest in 37 patients with chronic heart failure due to left ventricular systolic dysfunction and another 20 patients with various diseases (respirator…	1999	48	7	EXCLUDED	NOT RELEVANT
Metwaly, A., Khalik, A. A., Nasr, F. M., Sabry, A. I., Gouda, M. F. and Hassan, M.	Brain Natriuretic Peptide in Liver Cirrhosis and Fatty Liver: Correlation with Cardiac Performance	Electron Physician	OBJECTIVE: The aims of the present study were to assess the serum BNP level in patients with post hepatitis C liver cirrhosis and patients with fatty liver and to determine the correlation between BNP and the severity of liver disease and cardiac performance. METHODS: The study was conducted on 140 subjects subdivided into 3 groups: group 1 included 60 patients having post hepatitis C virus (HCV)…	2016	8	2	EXCLUDED	NOT RELEVANT
Casserly, B. and Klinger, J. R.	Brain natriuretic peptide in pulmonary arterial hypertension: biomarker and potential therapeutic agent	Hepatology.	B-type natriuretic peptide (BNP) is a member of the natriuretic peptide family, a group of widely distributed, but evolutionarily conserved, polypeptide mediators that exert myriad cardiovascular effects. BNP is a potent vasodilator with mitogenic, hypertrophic and pro-inflammatory properties that is upregulated in pulmonary hypertensive diseases. Circulating levels of BNP correlate with mean pul…	2017	66	6	EXCLUDED	NOT RELEVANT
Krishnan, B., Massilamany, C., Basavalingappa, R. H., Gangaplara, A., Kang, G., Li, Q., Uzal, F. A., Strande, J. L., Delhon, G. A., Riethoven, J., Steffen, D. and Reddy, J.	Branched chain α‐ketoacid dehydrogenase kinase 111–130, a T cell epitope that induces both autoimmune myocarditis and hepatitis in A/J mice	Curr Cardiol Rev.	Introduction: Organ‐specific autoimmune diseases are believed to result from immune responses generated against self‐antigens specific to each organ. However, when such responses target antigens expressed promiscuously in multiple tissues, then the immune‐mediated damage may be wide spread. Methods: In this report, we describe a mitochondrial protein, branched chain α‐ketoacid dehydrogenase kinas…	2011	7	2	EXCLUDED	NOT RELEVANT
Yoshioka, Daisuke, Takayama, Hiroo, Garan, Arthur R., Topkara, Veli K., Han, Jiho, Li, Boyganzi, Kurlansky, Paul, Yuzefpolskaya, Melana, Colombo, Paolo C., Naka, Yoshifumi and Takeda, Koji	Bridge to durable left ventricular assist device for refractory cardiogenic shock	The Journal of Thoracic and Cardiovascular Surgery	Objective The role of short-term mechanical circulatory support has increased in patients with refractory cardiogenic shock. However, limited data exist on the outcomes of a bridge to a durable left ventricular assist device strategy using short-term mechanical circulatory support. Methods We retrospectively reviewed 382 patients who underwent continuous-flow left ventricular assist device insert…	2017	153	4	EXCLUDED	NOT RELEVANT
	The British Society of Gastroenterology, 49th meeting. Sheffield, 14-16 September 1988. Abstracts	Indian J Anaesth.		2020	64	2	EXCLUDED	NOT RELEVANT
	The British Society of Gastroenterology. 25-27 April 1984, Salford. Abstracts	PLoS One.		2013	8	11. doi:10.1371/journal.pone.0079426.	EXCLUDED	NOT RELEVANT
	The British Society of Gastroenterology. 46th annual meeting. Newcastle upon Tyne, 18-20 September 1985. Abstracts	Biomedicines.		2021	9	2. doi:10.3390/biomedicines9020125.	EXCLUDED	NOT RELEVANT
	The British Society of Gastroenterology. 1989 annual general meeting. Dublin, 27-29 September 1989	J Gen Intern Med.		2009	24	7	EXCLUDED	NOT RELEVANT
	The British Society of Gastroenterology. Annual meeting 28 to 30 September 1983, York. Abstracts	Indian J Thorac Cardiovasc Surg.		2021	37	Suppl 2	EXCLUDED	NOT RELEVANT
Burlingame, J. M., Yamasato, K., Ahn, H. J., Seto, T. and Tang, W. H. W.	B-type natriuretic peptide and echocardiography reflect volume changes during pregnancy	Circulation.	Objective: To evaluate B-type natriuretic peptide (BNP) and N-terminal pro-B-type natriuretic peptide (NT-proBNP) and cardiac structure and function in normal women through pregnancy and the postpartum. Methods: In this prospective observational study, we obtained serial transthoracic echocardiograms, BNP, and NT-proBNP at seven intervals from 6 weeks’ gestation through 12 months postpartum. Wome…	2014	130	23	EXCLUDED	NOT RELEVANT
El Maraghi, Sameh, Yahia, Hend, Heikal, Ayman and Ashraf, Mohamed	B-type natriuretic peptide in hypertensive crises: Diagnostic use in hypertensive urgencies and emergencies	The Egyptian Journal of Critical Care Medicine	Background It is not so easy to make a quick screening between hypertensive emergency (HE) and hypertensive urgency (HU), as it often requires sophisticated, complex and time consuming clinical, instrumental and diagnostic tests. Aim To address the role of B-type natriuretic peptide (BNP) in hypertension and how to use it to differentiate HE from HU to alleviate possible complications. Methods A …	2013	1	2	EXCLUDED	NOT RELEVANT
Li, J., Ye, H. and Zhao, L.	B-type natriuretic peptide in predicting the severity of community-acquired pneumonia	Radiology.	BACKGROUND:: Although pneumonia severity index (PSI) is widely used to evaluate the severity of community-acquired pneumonia (CAP), the calculation of PSI is very complicated. The present study aimed to evaluate the role of B-type natriuretic peptide (BNP) in predicting the severity of CAP. METHODS:: For 202 patients with CAP admitted to the emergency department, BNP levels, cardiac load indexes,…	2017	284	2	EXCLUDED	NOT RELEVANT
Meaudre, E., Jego, C., Kenane, N., Montcriol, A., Boret, H., Goutorbe, P., Habib, G. and Palmier, B.	B-type natriuretic peptide release and left ventricular filling pressure assessed by echocardiographic study after subarachnoid hemorrhage: a prospective study in non-cardiac patients	Compr Physiol.	Introduction: Serum B-type natriuretic peptide (BNP) is frequently elevated after subarachnoid hemorrhage (SAH), but whether this high BNP level is related to transient elevation of left ventricular filling pressure (LVFP) is unknown. However, in patients with preexistent cardiac pathologies, it is impossible to differentiate between BNP elevation caused by chronic cardiac abnormalities and BNP r…	2021	11	3	EXCLUDED	NOT RELEVANT
Karim, S., Karim, M. M., Lucas, V., Verma, A., Girgrah, N. and Ramee, S.	Budd–Chiari syndrome after liver transplantation resulting from inferior vena cava occlusion at the suture line	Osteoarthritis Cartilage.	A 64-year-old male with Budd–Chiari syndrome (BCS) due to inferior vena cava (IVC) occlusion after liver transplant presented with massive ascites and lower extremity edema. He was found to have chronic total occlusion of the supra-hepatic IVC with thrombosis in the infra-hepatic IVC, hepatic, renal, and iliac veins. Attempts to recanalize the occlusion by multiple operators failed. He was not a …	2015	23	8	EXCLUDED	NOT RELEVANT
Zahn, A., Gotthardt, D., Weiss, K. H., Richter, G., Schmidt, J., Stremmel, W. and Sauer, P.	Budd-Chiari Syndrome: Long term success via hepatic decompression using transjugular intrahepatic porto-systemic shunt	Br J Cancer.	Background: Budd-Chiari syndrome (BCS) generally implies thrombosis of the hepatic veins and/or the intrahepatic or suprahepatic inferior vena cava. Treatment depends on the underlying cause, the anatomic location, the extent of the thrombotic process and the functional capacity of the liver. It can be divided into medical treatment including anticoagulation and thrombolysis, radiological procedu…	1989	60	6	EXCLUDED	NOT RELEVANT
Thakkar, A., Fuentes-Rojas, S., Karanja, E., Ebunlomo, E., Millette, A., Lee, C. H., Shen-Lin, Y. S., Monteiro, G., MacGillivray, T. and Lin, C. H.	Building an Adult Congenital Heart Program: Critical Components and Important Allies	Sci Rep.	Purpose of the Review: The purpose of this review is to illustrate specific challenges and opportunities in the building of an adult congenital heart disease (ACHD) program and to highlight critical components and important allies. Recent Findings: With more than 1.4 million adults with congenital heart disease in the USA alone, access to specialized, compassionate, high-quality comprehensive car…	2019	9:.	doi	EXCLUDED	NOT RELEVANT
Wang, Y., Liang, H., Zhang, L., Zhang, Z., Wu, L., Ni, L., Gao, G., Yang, D., Zhao, H. and Xiao, J.	The burden of serious non-AIDS-defining events among admitted cART-naive AIDS patients in China: An observational cohort study	Oncotarget.	The objective of this study was to elucidate the burden, risk factors, and prognosis of serious non-AIDS-defining events among admitted cART-naive AIDS patients in China. The evaluation of the burden, risk factors and prognosis of serious NADEs was carried out among 1309 cART-naive AIDS patients (median age: 38.2 years, range: 18–78 years) admitted in Beijing Ditan Hospital between January 2009 a…	2017	8	65	EXCLUDED	NOT RELEVANT
Mossdorf, A., Ulmer, F., Junge, K., Heidenhain, C., Hein, M., Temizel, I., Neumann, U. P., Schöning, W. and Schmeding, M.	Bypass during Liver Transplantation: Anachronism or Revival? Liver Transplantation Using a Combined Venovenous/Portal Venous Bypass—Experiences with 163 Liver Transplants in a Newly Established Liver Transplantation Program	Indian J Med Res.	Introduction. The venovenous/portal venous (VVP) bypass technique has generally become obsolete in liver transplantation (LT) today. We evaluated our experience with 163 consecutive LTs that used a VVP bypass. Patients and Methods. The liver transplant program was started in our center in 2010. LTs were performed using an extracorporal bypass device. Results. Mean operative time was 269 minutes a…	2017	146	2	EXCLUDED	NOT RELEVANT
Lachman, Ralph S.	C	Book Section		2007			EXCLUDED	NOT RELEVANT
Carnevale, R., Pignatelli, P., Frati, G., Nocella, C., Stanzione, R., Pastori, D., Marchitti, S., Valenti, V., Santulli, M., Barbato, E., Strisciuglio, T., Schirone, L., Vecchione, C., Violi, F., Volpe, M., Rubattu, S. and Sciarretta, S.	C2238 ANP gene variant promotes increased platelet aggregation through the activation of Nox2 and the reduction of cAMP	J Crohns Colitis.	Subjects carrying the C2238 variant of the atrial natriuretic peptide (ANP) gene have a higher occurrence of stroke and acute coronary syndrome, suggesting an increased predisposition to acute thrombotic events in these subjects. We evaluated for the first time the direct effects of mutant ANP (C2238/αANP) on platelet activation in vitro and in human subjects. In vitro, platelets were incubated w…	2016	10	3	EXCLUDED	NOT RELEVANT
Cao, C. Y., Li, Y. Y., Zhou, Y. J., Nie, Y. Q. and Yvonne Wan, Y. J.	The C-681G polymorphism of PPAR-γ gene is associated with susceptibility to non-alcoholic fatty liver disease	HPB (Oxford)	Nonalcoholic fatty liver disease (NAFLD) is defined as excessive accumulation of fatty acid in the liver, a common disease in the world. The research of single nucleotide polymorphisms (SNPs) provides a new approach for managing NAFLD. SNPs may increase or decrease the functions of the target genes and their encoding proteins. Peroxisome proliferator-activated receptor (PPAR) plays a key role in …	2005	7	4	EXCLUDED	NOT RELEVANT
Bulska-Będkowska, W., Chełmecka, E., Owczarek, A. J., Mizia-Stec, K., Witek, A., Szybalska, A., Grodzicki, T., Olszanecka-Glinianowicz, M. and Chudek, J.	CA125 as a Marker of Heart Failure in the Older Women: A Population-Based Analysis	Case Rep Cardiol.	(1) Background: Cancer antigen 125 (CA125) is a glycoprotein that is expressed by tissue derived from coelomic epithelium in the pleura, peritoneum, pericardium. It has been shown that CA125 concentrations are correlated with NT-proBNP in older people with congestive heart failure (HF). We conducted a study on the association between concentrations of CA125 and NT-proBNP in a population-based coh…	2020	2020:.	doi	EXCLUDED	NOT RELEVANT
Hyder, O., Chung, M., Cosgrove, D., Herman, J. M., Li, Z., Firoozmand, A., Gurakar, A., Koteish, A. and Pawlik, T. M.	Cadmium Exposure and Liver Disease among US Adults	Indian J Hum Genet.	Background: Effects of chronic cadmium exposure on liver disease and liver-related mortality are unknown. We evaluated the association of creatinine-corrected urinary cadmium levels with hepatic necroinflammation, non-alcoholic fatty liver disease (NAFLD), non-alcoholic steatohepatitis (NASH), liver-related mortality, and liver cancer mortality in the US general population. Methods: We analyzed t…	2013	19	2	EXCLUDED	NOT RELEVANT
Kruip, Mjha, Cannegieter, S. C., ten Cate, H., van Gorp, E. C. M., Juffermans, N. P., Klok, F. A., Maas, C. and Vonk‐Noordegraaf, A.	Caging the dragon: Research approach to COVID‐19–related thrombosis	J Extracell Vesicles.	The incidence of venous thrombosis, mostly pulmonary embolism (PE), ranging from local immunothrombosis to central emboli, but also deep vein thrombosis (DVT) in people with coronavirus disease 2019 (COVID‐19) is reported to be remarkably high. The relevance of better understanding, predicting, treating, and preventing COVID‐19–associated venous thrombosis meets broad support, as can be concluded…	2015	4:.	doi	EXCLUDED	NOT RELEVANT
Thiem, U., Olbramski, B. and Borchhardt, K.	Calcidiol Deficiency in End-Stage Organ Failure and after Solid Organ Transplantation: Status quo	Biomed Res Int	Among patients with organ failure, vitamin D deficiency is extremely common and frequently does not resolve after transplantation. This review crystallizes and summarizes existing data on the status quo of vitamin D deficiency in patients with organ failure and in solid organ transplant recipients. Interventional studies evaluating different treatment strategies, as well as current clinical pract…	2017	2017:.	Epub 2017 Jan 10 doi	EXCLUDED	NOT RELEVANT
Lindman, B. R., Clavel, M. A., Mathieu, P., Iung, B., Lancellotti, P., Otto, C. M. and Pibarot, P.	Calcific aortic stenosis	Nat Rev Dis Primers.	Calcific aortic stenosis (AS), the most prevalent heart valve disorder in developed countries,, is characterized by progressive fibro-calcific remodelling and thickening of the aortic valve leaflets that evolve over years to cause severe obstruction to cardiac outflow. In developed countries, AS is the second-most frequent cardiovascular disease after coronary artery disease and systemic arterial…	2016	2:16006.	doi	EXCLUDED	NOT RELEVANT
Miller, J. D., Weiss, R. M. and Heistad, D. D.	Calcific Aortic Valve Stenosis: Methods, Models, and Mechanisms	Ital J Pediatr.	Calcific aortic valve stenosis (CAVS) is a major health problem facing aging societies. The identification of osteoblast-like and osteoclast-like cells in human tissue has led to a major paradigm shift in the field. CAVS was thought to be a passive, degenerative process, whereas now the progression of calcification in CAVS is considered to be actively regulated. Mechanistic studies examining the …	2010	1 day, 12:38:00	doi	EXCLUDED	NOT RELEVANT
Gil-Bello, D., Ballesteros, E., Sanfeliu, E. and Andreu, F. J.	Calcification in biliary hamartomatosis	Nutrients.	We report a case of histologically confirmed biliary hamartomatosis with calcifications studied by CT.	2020	12	2. doi:10.3390/nu12020540.	EXCLUDED	NOT RELEVANT
Fleming, H. A. and Stovin, P. G. I.	Calcified right atrial mass: Report of a case and discussion of the differential diagnosis	Am J Cardiol.	This is the report of a case of a grossly calcified right atrial mass in a woman of 40 who also suffered from systemic hypertension, pyelonephritis, and hepatic cirrhosis. The differential diagnosis, surgical treatment, and necropsy findings are described along with a review of the literature.Images:	2011	108	2	EXCLUDED	NOT RELEVANT
Sadaf, A., Hasan, B., Das, J. K., Colan, S. and Alvi, N.	Calcium channel blockers for preventing cardiomyopathy due to iron overload in people with transfusion‐dependent beta thalassaemia	Herz	Background: Beta thalassaemia is a common inherited blood disorder. The need for frequent blood transfusions in this condition poses a difficult problem to healthcare systems. The most common cause of morbidity and mortality is cardiac dysfunction from iron overload. The use of iron chelation therapy has reduced the severity of systemic iron overload but specific, non‐toxic treatment is required …	2016	41	6	EXCLUDED	NOT RELEVANT
Nagao, Taku, Yamaguchi, Isao, Marita, Hiroshi and Nakajima, Hiromichi	Calcium entry blockers: Antihypertensive and natriuretic effects in experimental animals	The American Journal of Cardiology	Hypotensive and natriuretic effects of calcium entry blockers were studied in spontaneously hypertensive rats (SHRs) and normotensive Wistar Kyoto rats (WKYs). In SHRs, the hypotensive action of diltiazem was enhanced, while that of hydralazine was not different from its action in WKYs. Diltiazem, unlike hydralazine and nifedipine, did not cause reflex tachycardia in rats. Diltiazem and nifedipin…	1985	56	16	EXCLUDED	NOT RELEVANT
Loforte, A., Montalto, A., Musumeci, F., Amarelli, C., Mariani, C., Polizzi, V., Lilla Della Monica, P., Grigioni, F., Di Bartolomeo, R. and Marinelli, G.	Calculation of the ALMA Risk of Right Ventricular Failure After Left Ventricular Assist Device Implantation	Asaio j	Right ventricular failure after continuous-flow left ventricular assist device (LVAD) implantation is still an unsolved issue and remains a life-threatening event for patients. We undertook this study to determine predictors of the patients who are candidates for isolated LVAD therapy as opposed to biventricular support (BVAD). We reviewed demographic, echocardiographic, hemodynamic, and laborato…	2018	64	6	EXCLUDED	NOT RELEVANT
Kraus, V. B., Blanco, F. J., Englund, M., Karsdal, M. A. and Lohmander, L. S.	Call for Standardized Definitions of Osteoarthritis and Risk Stratification for Clinical Trials and Clinical Use	Pancreas.	Osteoarthritis is a heterogeneous disorder. The goals of this review are (1) To stimulate use of standardized nomenclature for osteoarthritis (OA) that could serve as building blocks for describing OA and defining OA phenotypes, in short to provide unifying disease concepts for a heterogeneous disorder; and (2) To stimulate establishment of ROAD (Risk of Osteoarthritis Development) and ROAP (Risk…	2015	44	8	EXCLUDED	NOT RELEVANT
Hanna, P., Shivkumar, K. and Ardell, J. L.	Calming the Nervous Heart: Autonomic Therapies in Heart Failure	PLoS Med.	Heart failure (HF) is associated with significant morbidity and mortality. The disease is characterised by autonomic imbalance with increased sympathetic activity and withdrawal of parasympathetic activity. Despite the use of medical therapies that target, in part, the neurohormonal axis, rates of HF progression, morbidity and mortality remain high. Emerging therapies centred on neuromodulation o…	2013	10	10. doi:10.1371/journal.pmed.1001531.	EXCLUDED	NOT RELEVANT
Kim, D. H., Beckett, J. D., Nagpal, V., Seman-Senderos, M. A., Gould, R. A., Creamer, T. J., MacFarlane, E. G., Chen, Y., Bedja, D., Butcher, J. T., Mitzner, W., Rouf, R., Hata, S., Warren, D. S. and Dietz, H. C.	Calpain 9 as a therapeutic target in TGFβ-induced mesenchymal transition and fibrosis	Case Rep Pathol	Fibrosis is a common pathologic outcome of chronic disease resulting in the replacement of normal tissue parenchyma with a collagen-rich extracellular matrix produced by myofibroblasts. Although the progenitor cell types and cellular programs giving rise to myofibroblasts through mesenchymal transition can vary between tissues and diseases, their contribution to fibrosis initiation, maintenance, …	2017	2017:.	Epub 2017 Oct 11 doi	EXCLUDED	NOT RELEVANT
Kwok, M., Maurice, A., Lisec, C. and Brown, J.	Campylobacter colitis: Rare cause of toxic megacolon	Oncotarget.	•Campylobacter colitis is usually self-limited but life-threatening toxic megacolon can occur.•Toxic megacolon is characterised by non-obstructive colonic dilatation, combined with evidence of systemic toxicity.•Early surgical consultation is recommended.•Indications for operation include perforation, uncontrolled bleeding, and worsening colonic dilatation and toxicity.•Despite treatment, toxic m…	2017	8	63	EXCLUDED	NOT RELEVANT
Dattatrya, K. Y., Vedpalsingh, T. H., Gorakhnath, W. V. and kiran, P. S.	Can Erectile Dysfunction in Young Patients Serve as a Surrogate Marker for Coronary Artery Disease?	J Clin Exp Hepatol.	Introduction: Early diagnosis and expeditious management of coronary artery disease (CAD) has a rewarding survival benefit. Aim: To study whether erectile dysfunction (ED) serves as a surrogate marker for CAD in a young patient. Settings and Design: Males (n=207) between ages 20-60 years with ED were evaluated prospectively for risk factors for CAD. Materials and Methods: Blood Glucose Levels (BG…	2020	10	1	EXCLUDED	NOT RELEVANT
[truncated: 4,304 more rows]

## Sheet: ELIGIBILITY ASSESSMENT
AUTHOR	TITLE	JOURNAL	ABSTRACT	YEAR	VOLUME	ISSUE	DECISION	REASON
[truncated: 24 more rows]

## Sheet: STUDY DESIGN
STUDY DESIGN_Global Longitudinal Strain in Cirrhotic VS Non-Cirrhotic Patients
[truncated: 28 more rows]

[truncated: 6 more sheets: LOW HETEROGENEITY, LOW HETEROGENEITY_STUDY DESIGN, TAPSE, FAC, LOW HETEROGENEITY JASP DATA SET, COVARIATE]
